# Supplementary material for: DNA methylation in a Scottish family multiply affected by bipolar disorder and major depressive disorder
Source: Clin Epigenetics. 2016 Jan 20;8:5. doi: 10.1186/s13148-016-0171-z (PMC4721115; doi:10.1186/s13148-016-0171-z)
Supplement: Additional file 1: — Table S1. Sample demographic information for the individuals included in this study. Table S2. Comparison of 12 normalisation methods. Table S3. Probes attaining an uncorrected p-value of ≤ 0.05 in the comparison of individuals carrying the linked haplotype (LH) and married in controls (MI), ranked by p-value. Table S4. Probes attaining an uncorrected p-value of ≤ 0.05 in the comparison of affected individuals carrying the linked haplotype (ALH) and married in controls (MI), ranked by p-value. Table S5. Probes attaining an uncorrected p-value of ≤ 0.05 in the comparison of unaffected individuals carrying the linked haplotype (ULH) and married in controls (MI), ranked by p-value. Table S6. Probes attaining an uncorrected p-value of ≤ 0.05 in the comparison of affected individuals carrying the linked haplotype (ALH) and unaffected carriers of the linked haplotype (ULH), ranked by p-value. Table S7. Differentially methylated regions (DMRs) identified in affected carriers of the linked haplotye(ALH) compared to married in controls (MI), ranked by p-value. Table S8. Differentially methylated regions (DMRs) identified in carriers of the linked haplotye (LH) compared to married in controls (MI), ranked by p-value. Table S9. Differentially methylated regions (DMRs) identified in unaffected carriers of the linked haplotye (ULH) compared to married in controls (MI), ranked by p-value. Table S10. Differentially methylated regions (DMRs) identified in affected carriers of the linked haplotye (ALH) compared to unaffected carriers of the linked haplotype (ULH), ranked by p-value. Table S11. Significantly enriched molecular process gene ontology (GO) categories identified in the ALH vs. MI comparison. Table S12. Significantly enriched biological function gene ontology (GO) categories identified in the ALH vs. MI comparison. Table S13. Significantly enriched cellular component gene ontology (GO) categories identified in the ALH vs. MI comparison. Table S14. Significantly enriched m [file 13148_2016_171_MOESM1_ESM.xlsx]

## Sheet: SOM Table 1
Sample ID	Group	Diagnosis	Gender	Methylation	Expression
29	ALH	BD	Female	X	X
45	ALH	MDD	Female	X
47	ALH	BD	Female	X	X
48	ALH	MDD	Male	X	X
55	ALH	MDD	Female	X	X
57	ALH	BD	Male	X	X
61	ALH	BD	Male	X
63	ALH	MDD	Female	X	X
99	ALH	BD	Male	X	X
163	ALH	MDD	Male		X
11	MI	NA	Female	X	X
13	MI	NA	Female	X	X
33	MI	NA	Male	X	X
39	MI	NA	Male	X	X
46	MI	NA	Male	X	X
49	MI	NA	Female		X
70	MI	NA	Female	X	X
98	MI	NA	Female	X	X
141	MI	NA	Female	X
22	ULH	NA	Female	X	X
36	ULH	NA	Female	X	X
42	ULH	NA	Female	X	X
54	ULH	NA	Male	X	X
58	ULH	NA	Male	X	X
69	ULH	NA	Male	X	X
73	ULH	NA	Male	X	X
76	ULH	NA	Male	X	X
97	ULH	NA	Male	X	X
103	ULH	NA	Male	X	X
SOM Table 1. Individuals included in this study. Shown are the group (ALH, ULH or MI) and gender of each participant in the study. The columns "Methylation" and "Expression" indicate whether methylation or FANCI expression data, respectively, were successfully obtained from each sample.

## Sheet: SOM Table 2
Method	DMRSE_score	GCOSE_score	Seabi_score	DMRSE_rank	GCOSE_rank	Seabi_rank	mean_rank	rank_of_means
daten2	0.00173957	0.000143	0.0566112	1	3	2	2	1
daten1	0.00176134	0.00014	0.0569914	3	2	5	3.33	2
dasen	0.00175725	0.000147	0.0569704	2	5	4	3.67	3
naten	0.00176974	0.000115	0.0576403	4	1	7	4	4
nanet	0.001836	0.000146	0.0567712	7	4	3	4.67	5
nasen	0.00178475	0.000149	0.057448	5	6	6	5.67	6
BMIQ	0.00449011	0.00016545	0.0561182	11	12	1	8	7.5
danet	0.00179664	0.00015	0.0591619	6	8	10	8	7.5
raw	0.00486209	0.00014927	0.0585946	12	7	8	9	9
danes	0.00190947	0.000153	0.0606155	8	10	11	9.67	10
danen	0.00494917	0.00015	0.0589727	13	9	9	10.33	11
nanes	0.00193644	0.000155	0.0610898	9	11	12	10.67	12
tost	0.00270259	0.000249376	0.063661	10	13	13	12	13
SOM Table 2. The dataset was normalised using 12 different normalisation methods and assessed using three metrics, DMRSE, GCOSE and Seabi, available in the wateRmelon package (Pidsley et al., 2013). Performance on each method was ranked (with a lower rank indicating better performance) and the three ranks were normalised. The normalised ranks were then ranked to identify the best performing norma…

## Sheet: SOM Table 3
Probe ID	Gene symbol	Chr.	Coordinatea	p-value	Adjusted p-valueb	MI β (mean)	LH β (mean)	β differencec
cg12858231	FANCI;FANCI	15	89846095	2.53924e-07	0.0559773	0.781124	0.816769	0.0356446
cg09354556		3	47051341	2.99291e-07	0.0559773	0.298686	0.243542	-0.0551439
cg22708112	GCOM1;GCOM1;GCOM1;GCOM1	15	57883392	3.8532e-07	0.0559773	0.820541	0.715544	-0.104997
cg12251573	AHRR	5	421644	6.57909e-07	0.0716833	0.698626	0.847555	0.148929
cg14130272	BAT1;SNORD84;BAT1	6	31509427	1.39144e-06	0.105554	0.211709	0.150378	-0.0613315
cg09420907		12	4273763	1.45316e-06	0.105554	0.242367	0.273749	0.0313826
cg23936031	HOXA5	7	27183133	2.02198e-06	0.12589	0.784794	0.681005	-0.103788
cg04985482	MICA	6	31382065	3.18461e-06	0.165388	0.873184	0.771685	-0.101499
cg17432857	HOXA5	7	27184438	3.93672e-06	0.165388	0.782321	0.690023	-0.0922984
cg13512268	HOXA5	7	27183973	4.13818e-06	0.165388	0.880684	0.831202	-0.0494818
cg04824913	GAK	4	887549	4.42649e-06	0.165388	0.782866	0.855747	0.0728811
cg01323381	HOXA5	7	27184264	5.20495e-06	0.165388	0.829711	0.771748	-0.0579632
cg14058329	HOXA5	7	27183946	5.77973e-06	0.165388	0.897875	0.837854	-0.0600208
cg03832522		2	218898668	6.10958e-06	0.165388	0.2814	0.350112	0.0687112
cg23454797	HOXA5	7	27183990	6.75113e-06	0.165388	0.865647	0.807291	-0.0583565
cg15358701		1	161410459	6.81212e-06	0.165388	0.147913	0.117896	-0.0300166
cg00703898		16	34299638	7.39627e-06	0.165388	0.67771	0.634274	-0.0434357
cg09715059		6	32223336	7.48795e-06	0.165388	0.389599	0.498807	0.109208
cg17192377	HDHD2	18	44677553	7.62299e-06	0.165388	0.420592	0.490217	0.0696259
cg12176783	TCEA2;TCEA2	20	62694000	7.84405e-06	0.165388	0.715705	0.653143	-0.0625617
cg25307665	HOXA5	7	27183694	8.1351e-06	0.165388	0.684743	0.538851	-0.145892
cg08397993	NCRNA00171	6	29981250	8.4647e-06	0.165388	0.289519	0.404367	0.114847
cg17569124	HOXA5	7	27183643	9.19241e-06	0.165388	0.720414	0.592969	-0.127445
cg24524379	LRRC2;LRRC2	3	46600244	9.45416e-06	0.165388	0.279056	0.379498	0.100442
cg03946671	TCEA2;TCEA2	20	62693973	9.95573e-06	0.165388	0.851345	0.807668	-0.0436773
cg25215230		4	15679598	1.03094e-05	0.165388	0.825606	0.773914	-0.0516913
cg01370449	HOXA5	7	27183369	1.06859e-05	0.165388	0.781988	0.708075	-0.0739133
cg11103845	PBX2	6	32157230	1.09711e-05	0.165388	0.175678	0.204076	0.0283973
cg09755872		7	23245557	1.11728e-05	0.165388	0.439485	0.496824	0.0573387
cg08513547	LOC134466	5	150323558	1.14448e-05	0.165388	0.786135	0.739894	-0.0462409
cg09549073	HOXA5;HOXA5	7	27183274	1.1764e-05	0.165388	0.758113	0.665795	-0.0923185
cg02005600	HOXA5	7	27183686	1.31252e-05	0.178759	0.783768	0.680399	-0.103369
cg24040595	HOXA6	7	27185512	1.41128e-05	0.186386	0.832611	0.759631	-0.0729796
cg05076221	HOXA5	7	27182637	1.60294e-05	0.205471	0.668046	0.573231	-0.0948152
cg02916332	HOXA5	7	27183591	1.68804e-05	0.210197	0.758226	0.667893	-0.0903327
cg14658493	HOXA5	7	27184077	1.97439e-05	0.239025	0.844554	0.787947	-0.0566071
cg05985560		4	1563672	2.21633e-05	0.251071	0.947728	0.93752	-0.0102076
cg02197387	TCEA2;TCEA2	20	62694005	2.38002e-05	0.251071	0.577558	0.540614	-0.0369441
cg00430613		17	406426	2.3829e-05	0.251071	0.811789	0.59967	-0.212118
cg25407410	LOC285740	6	143891975	2.38618e-05	0.251071	0.819612	0.698188	-0.121425
cg11862551		6	29817963	2.38896e-05	0.251071	0.25491	0.158587	-0.0963235
cg23321397		6	32223430	2.41955e-05	0.251071	0.479628	0.578687	0.0990589
cg02527881	PTH1R	3	46936655	2.55523e-05	0.258984	0.560734	0.706417	0.145683
cg12128839	HOXA5	7	27183436	2.70486e-05	0.267156	0.712317	0.594887	-0.11743
cg12386194	SENP7;SENP7	3	101231763	2.75845e-05	0.267156	0.056764	0.0671523	0.0103884
cg19086603	F7;F7	13	113773158	3.04616e-05	0.286935	0.8461	0.562776	-0.283324
cg10901867	NAT8L	4	2064353	3.23115e-05	0.286935	0.670957	0.820159	0.149202
cg00523604		6	32223341	3.33517e-05	0.286935	0.37864	0.477171	0.0985306
cg12646786		1	178986264	3.39179e-05	0.286935	0.256185	0.295941	0.0397553
cg05027594	TAPT1	4	16225910	3.45431e-05	0.286935	0.63695	0.703916	0.0669658
cg14013695	HOXA5	7	27184176	3.48847e-05	0.286935	0.823654	0.77686	-0.046794
cg14882265	HOXA5	7	27184375	3.58426e-05	0.286935	0.79435	0.711768	-0.0825826
cg27386529	SCAP	3	47517807	3.59814e-05	0.286935	0.447251	0.498284	0.0510331
cg15111398		1	42504277	3.60071e-05	0.286935	0.871575	0.889819	0.0182439
cg12749246		6	29521013	3.62104e-05	0.286935	0.476005	0.417224	-0.0587802
cg14532755		4	1762460	3.79367e-05	0.290078	0.716337	0.772151	0.0558141
cg20974609	HOXA5	7	27181671	3.85079e-05	0.290078	0.836096	0.747027	-0.089069
cg07049592	HOXA5	7	27184450	3.94954e-05	0.290078	0.799619	0.755642	-0.0439772
cg04863892	HOXA5	7	27183375	3.95187e-05	0.290078	0.764403	0.668421	-0.0959821
cg01488191	DHRS7B	17	21033752	3.9935e-05	0.290078	0.833578	0.809195	-0.0243837
cg17448192	ST6GAL1;ST6GAL1	3	186718821	4.12555e-05	0.292111	0.58045	0.623997	0.0435468
cg21920570	MACROD1	11	63766787	4.15555e-05	0.292111	0.333408	0.294149	-0.0392594
cg15617019	MYO1B;MYO1B;MYO1B	2	192110957	4.28515e-05	0.29644	0.0833315	0.0711992	-0.0121323
cg23083776		6	32381485	4.51612e-05	0.304443	0.145004	0.12529	-0.019714
cg16474696	MRI1;MRI1	19	13875014	4.59293e-05	0.304443	0.497353	0.26947	-0.227883
cg11724970	HOXA5	7	27182493	4.6104e-05	0.304443	0.765579	0.672766	-0.0928132
cg24389585	HOXA5	7	27184125	4.71285e-05	0.306531	0.883118	0.862788	-0.0203293
cg00374263	YLPM1	14	75229370	4.78267e-05	0.306531	0.456363	0.537587	0.0812241
cg09880291	HOXA5	7	27184109	4.91187e-05	0.309417	0.892167	0.864558	-0.027609
cg24103044	RNF39;RNF39	6	30039801	5.17495e-05	0.309417	0.428886	0.531001	0.102114
cg20817131	HOXA5	7	27184167	5.17959e-05	0.309417	0.811265	0.753144	-0.0581216
cg14014955	HOXA5	7	27183701	5.18087e-05	0.309417	0.764337	0.703255	-0.0610819
cg06498468	MPHOSPH6	16	82203702	5.18269e-05	0.309417	0.139656	0.192102	0.0524465
cg01333350	EVC	4	5712884	5.27618e-05	0.310742	0.101785	0.0877088	-0.0140762
cg11494773	UPP1;UPP1	7	48128242	5.44892e-05	0.316636	0.103558	0.135391	0.0318329
cg13289132	MAP3K8	10	30722225	5.52533e-05	0.31682	0.129904	0.112846	-0.0170579
cg19364141		2	63846679	5.59747e-05	0.31682	0.866713	0.885897	0.0191839
cg19759481	HOXA5	7	27183401	5.79064e-05	0.323552	0.754729	0.654719	-0.10001
cg01407332	GPR133	12	131617092	5.9196e-05	0.325605	0.258665	0.215169	-0.0434959
cg25755428	MRI1;MRI1	19	13875111	6.02243e-05	0.325605	0.399197	0.197634	-0.201563
cg23940612		2	218898788	6.1115e-05	0.325605	0.228637	0.274075	0.0454377
cg10969241		10	131989534	6.19786e-05	0.325605	0.677976	0.723394	0.0454181
cg16835101		17	406380	6.24459e-05	0.325605	0.821136	0.610835	-0.2103
cg12595281	RGMA;RGMA	15	93633172	6.27565e-05	0.325605	0.216472	0.271932	0.0554603
cg03368099	HOXA5	7	27184521	6.37978e-05	0.327114	0.601624	0.512398	-0.0892262
cg10368935	SLC39A12;SLC39A12	10	18240316	6.96502e-05	0.352698	0.529712	0.591159	0.0614469
cg02106682	HOXA5	7	27184461	7.11667e-05	0.352698	0.688641	0.618904	-0.0697374
cg09861346	GPRIN1	5	176037510	7.12153e-05	0.352698	0.21425	0.181264	-0.0329852
cg11235787	MIR195	17	6920975	7.49574e-05	0.367059	0.837412	0.806774	-0.0306383
cg27499105		16	86337823	7.6331e-05	0.369633	0.717746	0.767261	0.0495148
cg15099161		2	242710665	8.00366e-05	0.377222	0.93558	0.925931	-0.00964933
cg03680517	CSGALNACT2	10	43632967	8.21687e-05	0.377222	0.626159	0.566001	-0.0601586
cg21632975	NOVA2	19	46456210	8.23251e-05	0.377222	0.383852	0.3459	-0.0379521
cg20825110		1	33854504	8.27936e-05	0.377222	0.735667	0.755035	0.0193688
cg09663314	HLA-DRB6	6	32525979	8.32586e-05	0.377222	0.773641	0.836697	0.0630554
cg05579037		7	27184853	8.35404e-05	0.377222	0.818573	0.77236	-0.046213
cg21014159	DSCAML1	11	117668035	8.3957e-05	0.377222	0.0745957	0.0868664	0.0122707
cg11581865		11	120078840	8.56137e-05	0.380741	0.3594	0.409604	0.0502042
cg02000145	BAT1;SNORD84;BAT1	6	31509402	8.68753e-05	0.382449	0.143575	0.113986	-0.0295892
cg13730736	KCNT1	9	138653071	8.88052e-05	0.387035	0.480767	0.526561	0.0457942
cg13800612		4	7750489	9.14101e-05	0.394444	0.880127	0.934381	0.0542537
cg21641458	HOXA6	7	27185136	9.63832e-05	0.407983	0.799299	0.743647	-0.0556527
cg10867349	KCNK10	14	88793741	9.642e-05	0.407983	0.785971	0.73288	-0.0530913
cg19108771	TNXB	6	32076337	9.82221e-05	0.409028	0.501763	0.573902	0.072139
cg12772613		10	2267540	9.85441e-05	0.409028	0.885465	0.873492	-0.0119731
cg10668363	ZNF175	19	52076691	0.000101222	0.415959	0.771687	0.81082	0.039133
cg11673244	MIR130B;MIR301B	22	22007100	0.000102123	0.415959	0.453101	0.416455	-0.0366455
cg08070327	HOXA5	7	27184059	0.00010728	0.432921	0.880246	0.837585	-0.0426606
cg15094605	OR2H1	6	29429346	0.000110169	0.436352	0.52773	0.575202	0.0474722
cg12731568	RPS6KB2	11	67196864	0.000110815	0.436352	0.824577	0.80812	-0.0164566
cg08839620	POLD3	11	74303786	0.000111923	0.436352	0.0834998	0.0938845	0.0103846
cg22588715	MYT1L	2	1847120	0.000112135	0.436352	0.866626	0.839277	-0.0273488
cg15910301		14	71632612	0.000114244	0.437744	0.453085	0.536454	0.0833693
cg14742079	CDC42EP1	22	37956207	0.000114502	0.437744	0.263641	0.234903	-0.0287373
cg12337005		5	139135602	0.000117479	0.445219	0.27924	0.187195	-0.0920454
cg24941931	C19orf44;CALR3	19	16607335	0.000119463	0.448824	0.104569	0.0928277	-0.0117408
cg15962547	GOLT1A	1	204183337	0.00012049	0.448824	0.278538	0.246184	-0.0323543
cg19771625		6	2870674	0.000121716	0.449194	0.884955	0.85176	-0.0331953
cg25361907	ZNF793	19	37997682	0.000123554	0.449194	0.0981821	0.116381	0.0181987
cg14482998	FYN;FYN;FYN	6	111984370	0.000123681	0.449194	0.591341	0.549222	-0.0421193
cg16667508	MATN4;RBPJL;MATN4;MATN4;MATN4;MATN4;MATN4	20	43936853	0.000125706	0.452777	0.708842	0.78434	0.0754979
cg15685424	ADAP1	7	993417	0.0001292	0.456616	0.294011	0.270236	-0.0237744
cg27134251		8	1365049	0.000129859	0.456616	0.718884	0.612411	-0.106473
cg03907575	DIP2B	12	50898411	0.000129915	0.456616	0.482156	0.540525	0.058369
cg01905046	TGOLN2	2	85554079	0.00013156	0.458697	0.142022	0.242983	0.10096
cg06019590	SLC9A3	5	496476	0.000135832	0.469833	0.759025	0.690063	-0.0689624
cg01982835	DLGAP4	20	34995278	0.000140308	0.473515	0.746392	0.780353	0.0339605
cg07051648	NTN5;SEC1	19	49177693	0.000140992	0.473515	0.886633	0.788785	-0.0978485
cg17823346	ZMIZ1	10	80848143	0.00014135	0.473515	0.56924	0.528367	-0.0408727
cg25615944	RPL23	17	37008959	0.000142545	0.473515	0.308005	0.338497	0.0304926
cg25390165	HOXA5	7	27184188	0.000142653	0.473515	0.818932	0.776238	-0.0426944
cg13074055		14	106329206	0.000144973	0.473515	0.595895	0.50691	-0.0889851
cg25843833		11	20177078	0.000145485	0.473515	0.852008	0.827272	-0.0247363
cg01430390	UNC13D	17	73841288	0.000148775	0.473515	0.336561	0.372426	0.0358649
cg07426195	FBXO44;FBXO2;FBXO2;FBXO44;FBXO44;FBXO44;FBXO44	1	11714504	0.000149045	0.473515	0.0825127	0.0700034	-0.0125093
cg13528854	BST1	4	15704795	0.000149115	0.473515	0.149965	0.127696	-0.0222692
cg16169950	PLEKHG4B	5	165412	0.000151126	0.473515	0.8612	0.826336	-0.0348637
cg04370829		17	406249	0.000151626	0.473515	0.780607	0.613714	-0.166893
cg13524554		X	39552531	0.000152805	0.473515	0.768504	0.76472	-0.00378444
cg26730543	RNF39;RNF39	6	30039600	0.000156161	0.473515	0.462337	0.531021	0.068684
cg15538418	H3F3B	17	73776120	0.000156778	0.473515	0.0738967	0.0826882	0.00879152
cg00253269		17	7965013	0.000157191	0.473515	0.788228	0.812071	0.0238429
cg09445803	LOC283999	17	76226735	0.000157288	0.473515	0.833818	0.813214	-0.0206041
cg00491180	TMPRSS8	16	2892604	0.000158168	0.473515	0.243296	0.165576	-0.0777203
cg18179357		7	6887294	0.000159372	0.473515	0.742249	0.662008	-0.0802415
cg18825531		11	62321136	0.000159396	0.473515	0.259037	0.334145	0.0751082
cg15378686	POLG2	17	62492736	0.000159713	0.473515	0.108586	0.0947256	-0.0138607
cg20364632		6	49636226	0.000163	0.477657	0.282033	0.317353	0.0353198
cg09872737	TNXB	6	32076270	0.000163629	0.477657	0.279065	0.34055	0.0614851
cg18145937	IL4;IL4	5	132010740	0.00016504	0.477657	0.859898	0.873027	0.0131294
cg11706729	PSMB8;PSMB8;TAP1	6	32813154	0.000166057	0.477657	0.100585	0.083904	-0.0166813
cg13322290	VAMP3	1	7841088	0.000167745	0.477657	0.815137	0.83178	0.0166431
cg05928186	HOXA6	7	27187102	0.000168458	0.477657	0.518085	0.472953	-0.0451321
cg22862634	EML3;MTA2	11	62369728	0.000168781	0.477657	0.301823	0.23241	-0.0694131
cg06884495	TDRD9	14	104394621	0.000172265	0.48311	0.777918	0.72621	-0.0517078
cg26332061	EBF4	20	2674697	0.000172925	0.48311	0.266466	0.237418	-0.0290483
cg24276346	KCNG1	20	49626161	0.000176187	0.485933	0.927306	0.939767	0.0124614
cg00046913	HAGH;FAHD1;FAHD1;HAGH;FAHD1;HAGH;HAGH	16	1877150	0.000176363	0.485933	0.0846802	0.0982743	0.013594
cg19196335	HOXA5	7	27184094	0.000177281	0.485933	0.890809	0.868092	-0.0227165
cg07741984	C3orf52	3	111805005	0.000182988	0.498443	0.24818	0.225325	-0.0228549
cg06123147	ZNF407;ZNF407;ZNF407;ZNF407;ZNF407;ZNF407	18	72342942	0.000188987	0.508785	0.829621	0.814566	-0.0150553
cg02881170	NCRNA00171	6	30003910	0.00018912	0.508785	0.816678	0.77536	-0.0413183
cg27151303		7	27184821	0.000192011	0.512696	0.670101	0.590584	-0.0795174
cg09368485	HLA-J;NCRNA00171	6	29974022	0.000192926	0.512696	0.526075	0.614802	0.0887272
cg27469606	SBNO2	19	1154485	0.00019512	0.513022	0.870943	0.855627	-0.015316
cg16034881	LRRC49;THAP10	15	71184872	0.000195403	0.513022	0.0869452	0.0736081	-0.0133371
cg14092988	DNAH1	3	52407081	0.000200335	0.522218	0.761424	0.832089	0.0706649
cg22588445	PTPRN2;PTPRN2;PTPRN2	7	157423165	0.000202199	0.522218	0.879621	0.893983	0.0143616
cg08057786	SERPINA3	14	95078599	0.000202501	0.522218	0.781415	0.79868	0.0172654
cg04336178	LMO7	13	76260314	0.000208406	0.53042	0.826208	0.804413	-0.0217948
cg22882684	TNFSF10	3	172233778	0.000209684	0.53042	0.813569	0.824579	0.0110102
cg10255759	MAGI1;MAGI1;MAGI1	3	65733739	0.000211249	0.53042	0.821666	0.836938	0.0152716
cg01214346		17	406501	0.000212543	0.53042	0.832168	0.702491	-0.129677
cg14217069	ONECUT1	15	53081526	0.000214833	0.53042	0.338905	0.293469	-0.0454368
cg20254225	CYP1B1	2	38301438	0.000217703	0.53042	0.197027	0.180727	-0.0162998
cg07007382		6	32578070	0.000217753	0.53042	0.256518	0.377639	0.12112
cg11742103	EML3;MTA2	11	62369870	0.000218676	0.53042	0.371771	0.268997	-0.102774
cg04407776	TTLL7	1	84465009	0.000218945	0.53042	0.346638	0.294185	-0.0524533
cg01906054		17	14683649	0.00021895	0.53042	0.894377	0.88755	-0.00682752
cg11845292		11	86651225	0.000219069	0.53042	0.778969	0.821248	0.0422795
cg16221927		14	101436540	0.000225253	0.536073	0.774755	0.761831	-0.0129241
cg03078269		12	54354974	0.000227134	0.536073	0.171596	0.155775	-0.015821
cg03922126	KCNQ5;KCNQ5;KCNQ5;KCNQ5;KCNQ5	6	73330297	0.000228032	0.536073	0.20069	0.170881	-0.0298097
cg15733456		1	81668907	0.000232257	0.536073	0.78752	0.760388	-0.0271321
cg14855972	GPR88	1	101004472	0.00023354	0.536073	0.216665	0.295244	0.0785795
cg05088549	ECE2;CAMK2N2	3	183978344	0.000234404	0.536073	0.288117	0.255779	-0.0323383
cg12109260		8	144850435	0.000234912	0.536073	0.851715	0.904515	0.0527992
cg08269402	HLA-DRB1	6	32549631	0.000235119	0.536073	0.770071	0.520531	-0.24954
cg11640591	PTH1R	3	46925181	0.000235799	0.536073	0.336776	0.312322	-0.0244539
cg23343875	OR10H4	19	16058370	0.000239044	0.536073	0.711313	0.7467	0.0353873
cg12774454	ABLIM2;ABLIM2;ABLIM2;ABLIM2;ABLIM2;ABLIM2;ABLIM2	4	8095174	0.000240214	0.536073	0.780089	0.748151	-0.0319384
cg05779406	ZFAND2A	7	1198841	0.000240344	0.536073	0.473573	0.572788	0.0992148
cg16467775	DBNDD1	16	90085110	0.000240655	0.536073	0.553917	0.47978	-0.0741371
cg07689252		2	242714016	0.000241007	0.536073	0.895436	0.870787	-0.0246489
cg08709576	RXFP3	5	33935027	0.000243123	0.536073	0.113378	0.126451	0.0130726
cg10541466		1	113425263	0.000243556	0.536073	0.37525	0.339673	-0.0355773
cg24431872	HS3ST1	4	11429036	0.000245029	0.536073	0.168301	0.20103	0.0327298
cg09489128	HSPBP1;HSPBP1	19	55791986	0.000245536	0.536073	0.715285	0.687101	-0.0281844
cg27196467	KCNIP4;KCNIP4;KCNIP4;KCNIP4	4	21305490	0.000246091	0.536073	0.319537	0.402652	0.0831142
cg04496177	RAD54B	8	95486754	0.000246232	0.536073	0.229604	0.195067	-0.0345374
cg16240781	SIX2	2	45234379	0.000247234	0.536073	0.67517	0.7323	0.0571297
cg21049587	RGN;RGN	X	46938148	0.000252423	0.544614	0.752884	0.816052	0.0631675
cg07179033	RNF39;RNF39	6	30039548	0.000257465	0.551288	0.288058	0.347738	0.0596806
cg19748341	ACSF2	17	48503357	0.000258511	0.551288	0.0846009	0.0755043	-0.00909661
cg23149249		6	158936763	0.00025931	0.551288	0.839895	0.856838	0.0169429
cg23934075		6	29933697	0.000262644	0.553543	0.0949513	0.165165	0.0702135
cg18709313		14	97924757	0.000264053	0.553543	0.599818	0.624022	0.0242033
cg04282607	MIR301B;MIR130B	22	22007286	0.000265435	0.553543	0.54101	0.500979	-0.0400314
cg13451127	NBEAL2	3	47050803	0.000266879	0.553543	0.332146	0.286775	-0.0453709
cg09439754	HSD17B2	16	82129088	0.000268695	0.553543	0.752929	0.656274	-0.0966548
cg05132222	INO80	15	41304870	0.000269161	0.553543	0.854951	0.872262	0.0173106
cg10298815	GPR88	1	101004474	0.000269332	0.553543	0.185284	0.260935	0.0756516
cg01799856	STARD3;STARD3;STARD3	17	37794335	0.000274153	0.553543	0.178886	0.226397	0.0475112
cg05934945	ACAD10;ACAD10;BRAP	12	112124165	0.000275651	0.553543	0.122517	0.109677	-0.01284
cg20488617	SNAI1	20	48599436	0.000276121	0.553543	0.055331	0.0516028	-0.00372813
cg00908305	CALML3;CALML3	10	5567827	0.000276586	0.553543	0.909923	0.90272	-0.00720301
cg06676637	RAX	18	56940333	0.00027698	0.553543	0.263895	0.243401	-0.020494
cg07920365		2	4428585	0.000277216	0.553543	0.803391	0.830248	0.0268571
cg06145435	CYP2W1	7	1022769	0.000279321	0.553543	0.761451	0.700042	-0.0614091
cg21695935	SPATA22;SPATA22;SPATA22;SPATA22;SPATA22;SPATA22	17	3375223	0.000279423	0.553543	0.864912	0.739515	-0.125397
cg00415065	TBCC	6	42712921	0.00028844	0.563257	0.304861	0.280138	-0.0247234
cg07307142	HSD17B2	16	82071433	0.000288548	0.563257	0.652793	0.565882	-0.0869109
cg22824998	PNMAL1;PNMAL1	19	46974972	0.000288947	0.563257	0.283546	0.233636	-0.0499103
cg05128922		12	114882879	0.000290565	0.563257	0.245173	0.21584	-0.0293331
cg04632390		12	2893401	0.000292051	0.563257	0.201709	0.231837	0.0301285
cg16385335	IL18BP;IL18BP;IL18BP;IL18BP;IL18BP;IL18BP	11	71710614	0.000292081	0.563257	0.690111	0.730931	0.0408206
cg15558098		19	36739015	0.000296448	0.567471	0.867254	0.848307	-0.0189467
cg20667480	TBC1D16	17	77916768	0.00029687	0.567471	0.118338	0.195024	0.0766856
cg02328578	C5orf62	5	150175981	0.00030304	0.574036	0.81414	0.797928	-0.0162124
cg21852792		2	71678463	0.000304148	0.574036	0.423954	0.458787	0.0348333
cg09810078	DDR1;DDR1;DDR1	6	30860265	0.000304842	0.574036	0.720964	0.745672	0.0247076
cg22402803		12	5537882	0.000305573	0.574036	0.232759	0.296454	0.0636947
cg13625026		11	1146419	0.000307639	0.575178	0.342007	0.397685	0.0556782
cg22519313		19	1572260	0.000308907	0.575178	0.839993	0.862894	0.0229008
cg00686451	MAP3K14	17	43361331	0.00031014	0.575178	0.955677	0.948428	-0.00724883
cg19782243	PKNOX2	11	125133120	0.000312872	0.577785	0.158734	0.140387	-0.0183475
cg08854185	DBNDD1;DBNDD1	16	90077956	0.000317411	0.583695	0.865035	0.894858	0.0298223
cg27647852	DBNDD2;DBNDD2;DBNDD2;SYS1-DBNDD2;DBNDD2;DBNDD2;DBNDD2	20	44036899	0.000325144	0.591948	0.84424	0.824079	-0.0201608
cg20698271		4	11982621	0.000327034	0.591948	0.841769	0.775165	-0.0666036
cg01568319	SMOC2;SMOC2;SMOC2;SMOC2	6	168841907	0.000330061	0.591948	0.181167	0.1566	-0.0245663
cg01915885	NCRNA00171	6	30000187	0.000330632	0.591948	0.660575	0.6129	-0.0476751
cg19268708		1	2837518	0.000331769	0.591948	0.827811	0.848295	0.020484
cg25129466		15	82189257	0.000332061	0.591948	0.819922	0.803119	-0.0168026
cg13694927	HOXA5	7	27184712	0.000335287	0.591948	0.484643	0.421219	-0.0634237
cg21522026	PCDHB14	5	140602959	0.000335707	0.591948	0.412109	0.34892	-0.063189
cg25604066		8	90730638	0.000335924	0.591948	0.263206	0.305354	0.0421479
cg08985785	KCNK5	6	39196340	0.000339069	0.591948	0.533428	0.598928	0.0654999
cg07946633	FLJ42875;PRDM16;FLJ42875;PRDM16	1	2984245	0.00034079	0.591948	0.464813	0.425815	-0.0389985
cg27328080		4	159577035	0.000341738	0.591948	0.841908	0.823844	-0.0180638
cg27091643		12	64977593	0.000342816	0.591948	0.13699	0.160349	0.0233594
cg21203097		9	38336757	0.000343931	0.591948	0.895908	0.880367	-0.0155407
cg23149687	PRR16	5	119801643	0.000344466	0.591948	0.258443	0.344753	0.0863102
cg18673401	KCNJ2	17	68166021	0.000345843	0.591948	0.204835	0.183038	-0.0217972
cg20300246	LHX3	9	139096747	0.000348431	0.591948	0.251297	0.218661	-0.0326365
cg06099218		X	39473248	0.000349719	0.591948	0.176969	0.123489	-0.0534796
cg07601967	PAK7;PAK7	20	9590805	0.000349807	0.591948	0.366421	0.41448	0.048059
cg08883853	CYP2W1	7	1026168	0.000351579	0.591948	0.559476	0.637209	0.0777331
cg13443592		10	43429755	0.00035167	0.591948	0.438949	0.415849	-0.0231004
cg00278366	RAD9B;VPS29;VPS29	12	110940287	0.000358125	0.591948	0.389177	0.35987	-0.0293072
cg24727561	UBD	6	29524112	0.000358772	0.591948	0.862051	0.843473	-0.0185788
cg11267527	CXCL12;CXCL12;CXCL12	10	44881934	0.000360169	0.591948	0.46502	0.500699	0.0356791
cg08580014	PNLIPRP1	10	118368634	0.000361114	0.591948	0.596606	0.670686	0.0740803
cg06237983	HOXA6	7	27187269	0.00036124	0.591948	0.423498	0.365899	-0.0575987
cg15831346		1	2876723	0.000361584	0.591948	0.679987	0.730897	0.0509106
cg02537382		20	61697965	0.000362218	0.591948	0.67506	0.742041	0.0669815
cg22498143	SPTBN4	19	40993991	0.0003626	0.591948	0.209775	0.158065	-0.0517094
cg27065217		8	65499369	0.000362646	0.591948	0.347199	0.380006	0.0328073
cg04697454	RGMA	15	93633408	0.000366696	0.59555	0.363561	0.432043	0.0684816
cg13539181	TMEM164;TMEM164	X	109246271	0.000367585	0.59555	0.209602	0.235754	0.0261523
cg26007540	TOP2A	17	38574415	0.000369324	0.596151	0.102222	0.0868378	-0.0153847
cg14124132	C12orf70	12	27619014	0.000373504	0.597156	0.769398	0.791465	0.0220673
cg26213368	BSCL2;BSCL2;BSCL2;GNG3;BSCL2	11	62474978	0.00037374	0.597156	0.838457	0.819707	-0.0187506
cg11359984	MYLK;MYLK;MYLK;MYLK	3	123603539	0.000375026	0.597156	0.211914	0.185919	-0.0259947
cg26301908	SOCS1	16	11350915	0.000375428	0.597156	0.103528	0.119194	0.0156657
cg22692488	TCF19;TCF19	6	31129600	0.000381394	0.598768	0.801423	0.845889	0.044466
cg12078229	TMEM161A	19	19245687	0.000381782	0.598768	0.284584	0.243599	-0.0409849
cg06102690	CCDC149	4	24981807	0.000383362	0.598768	0.270789	0.327783	0.056994
cg22726611		1	225658745	0.000383545	0.598768	0.895532	0.884862	-0.0106701
cg20113277	MICB;MICB	6	31465901	0.00038444	0.598768	0.11248	0.0953739	-0.0171057
cg08923669	MRPL28	16	420230	0.000386019	0.598768	0.260181	0.377904	0.117723
cg20296327		2	490186	0.000386058	0.598768	0.756796	0.778179	0.0213834
cg02495604	HPCAL4	1	40158076	0.000389145	0.601416	0.248851	0.226074	-0.0227771
cg24094513	CDH23;CDH23	10	73157911	0.000391526	0.601527	0.2919	0.262187	-0.029713
cg00969405	HOXA5	7	27184441	0.000391978	0.601527	0.819546	0.75673	-0.0628162
cg15355015	SH2B2	7	101943990	0.00039483	0.602017	0.855544	0.77902	-0.0765238
cg26456997	DENND1C	19	6482169	0.000396253	0.602017	0.0915336	0.0800358	-0.0114978
cg08780711		17	6560593	0.000396441	0.602017	0.112065	0.129742	0.0176768
cg02578087	C3orf32	3	8671361	0.000398547	0.602762	0.704628	0.77514	0.0705111
cg09068031	GALNTL4	11	11500492	0.000400221	0.602762	0.81946	0.756142	-0.0633178
cg12946225	HMG20B	19	3573751	0.00040108	0.602762	0.222109	0.201472	-0.0206373
cg13809095		10	65647092	0.000405535	0.602848	0.752959	0.697668	-0.0552915
cg14829360		17	73884958	0.000405759	0.602848	0.814332	0.835821	0.0214885
cg09557313	LECT1;LECT1	13	53313174	0.000405861	0.602848	0.118168	0.101578	-0.0165899
cg24580655	CADM3;CADM3	1	159145638	0.000406671	0.602848	0.783181	0.80723	0.0240488
cg00451054	PXMP3;PXMP3	8	77913321	0.000409657	0.605217	0.730303	0.773468	0.0431651
cg10476773		5	177412688	0.000412428	0.605714	0.480227	0.551943	0.071716
cg12062133		8	142548839	0.000414755	0.605714	0.693212	0.732319	0.0391072
cg09511846	ST6GALNAC5	1	77332991	0.00041512	0.605714	0.171435	0.16266	-0.00877553
cg15055782	BARX2	11	129310863	0.000419419	0.605714	0.718611	0.746373	0.0277626
cg25617285	RCOR3;RCOR3;RCOR3	1	211431773	0.000420326	0.605714	0.120539	0.146501	0.0259619
cg22650458	C7orf41	7	30188720	0.000420331	0.605714	0.304474	0.243422	-0.0610522
cg14719055	RBBP7	X	16889683	0.000422606	0.605714	0.551528	0.604307	0.0527793
cg21870760	MIR2114	X	149395936	0.000427201	0.605714	0.493403	0.422397	-0.0710058
cg25198599		12	131142648	0.000428519	0.605714	0.842522	0.877065	0.0345435
cg23556574	FRMD4A	10	13981154	0.000431386	0.605714	0.808408	0.783602	-0.0248057
cg01760090		8	1365659	0.000431688	0.605714	0.733758	0.640239	-0.0935199
cg20608119	ACTN3;ZDHHC24	11	66314359	0.000432709	0.605714	0.167946	0.146581	-0.0213657
cg14981532		1	17215477	0.000434267	0.605714	0.154074	0.21096	0.0568856
cg04606669		3	52318566	0.000434964	0.605714	0.775949	0.798411	0.0224626
cg20780811	RANBP17;RANBP17	5	170289021	0.000435652	0.605714	0.228147	0.198299	-0.0298476
cg23004174	CD109;CD109;CD109	6	74404879	0.000436272	0.605714	0.799274	0.824959	0.0256841
cg04028549		16	85625582	0.000437196	0.605714	0.903473	0.88877	-0.0147032
cg08890418	KIF17;KIF17	1	21044141	0.000437598	0.605714	0.113801	0.0991309	-0.0146704
cg16709904	LOC732275	16	86379417	0.000437757	0.605714	0.583721	0.512507	-0.071214
cg03314604	CDC42EP1	22	37956293	0.00043779	0.605714	0.420493	0.386073	-0.0344201
cg16640027	SLC4A10;SLC4A10	2	162480963	0.000445566	0.611762	0.378679	0.33151	-0.0471687
cg25943096	MIR574;FAM114A1	4	38869650	0.00044607	0.611762	0.236032	0.196498	-0.0395339
cg08929903	FAM170A;FAM170A;FAM170A;FAM170A	5	118965347	0.000446373	0.611762	0.867838	0.881816	0.0139785
cg25471715	C8orf31	8	144129543	0.000451256	0.616516	0.633525	0.684217	0.0506924
cg03787837	HLA-DQA1	6	32605385	0.000454343	0.61657	0.677178	0.587782	-0.089396
cg02248486	HOXA5	7	27183196	0.000456644	0.61657	0.761897	0.678661	-0.0832358
cg17826986	DENND4B	1	153919374	0.000458451	0.61657	0.125716	0.147411	0.021695
cg08455676		17	17743186	0.00045855	0.61657	0.220411	0.207996	-0.0124152
cg00661399	TNXB	6	32049177	0.000459112	0.61657	0.81891	0.841756	0.0228456
cg16427530	OR6C70	12	55864623	0.000459783	0.61657	0.776138	0.760466	-0.0156728
cg22789769		10	44789589	0.000462289	0.618028	0.679441	0.725958	0.0465177
cg19643053	HOXA5	7	27184271	0.00046455	0.619152	0.859899	0.836802	-0.023097
cg15467577	HPN;HPN	19	35547085	0.000466895	0.619475	0.538298	0.581064	0.0427655
cg23692620		19	19971862	0.000468642	0.619475	0.370037	0.33983	-0.0302064
cg25240172	B3GNT2	2	62435157	0.000469057	0.619475	0.867199	0.881	0.0138012
cg14272688	MRI1;MRI1	19	13875137	0.000473999	0.622553	0.22928	0.147755	-0.0815248
cg14630933	TNXB	6	32076093	0.0004743	0.622553	0.330756	0.399303	0.0685478
cg04239798		1	159236068	0.000475723	0.622553	0.869353	0.855239	-0.0141147
cg23740940		11	68924746	0.000477981	0.622553	0.43614	0.496839	0.0606985
cg23959705	TNFRSF9	1	8002302	0.000479795	0.622553	0.19225	0.169132	-0.023118
cg23633700	HUS1	7	48016735	0.000479958	0.622553	0.745252	0.680078	-0.0651735
cg03529432	HOXA6	7	27187502	0.000490111	0.633175	0.177705	0.128385	-0.04932
cg05667818	ST7;ST7;ST7OT2	7	116786870	0.000492896	0.633175	0.379263	0.422165	0.0429016
cg16512885		1	4697919	0.000494179	0.633175	0.649718	0.586697	-0.063021
cg03493520	PRCP;PRCP	11	82535460	0.000495187	0.633175	0.382148	0.536488	0.15434
cg26219977	PABPC4;PABPC4;PABPC4	1	40043840	0.000501435	0.633175	0.876485	0.890149	0.0136638
cg09343092	HOXA6	7	27185282	0.000503736	0.633175	0.796381	0.74411	-0.052271
cg02548912	CAGE1;CAGE1;CAGE1	6	7362418	0.000506428	0.633175	0.845491	0.822576	-0.0229156
cg20461275	PARD3B;PARD3B;PARD3B	2	205466396	0.000506572	0.633175	0.85296	0.840371	-0.0125897
cg24797456		4	76622044	0.000507531	0.633175	0.844729	0.893647	0.0489177
cg04543289	CACNG3;CACNG3	16	24267559	0.000509905	0.633175	0.290504	0.268574	-0.0219304
cg24447660	EEFSEC	3	127872092	0.00051005	0.633175	0.0862197	0.0753033	-0.0109164
cg22824415	LONRF3;LONRF3	X	118108546	0.000510452	0.633175	0.351072	0.304225	-0.0468471
cg22655988	CRMP1;CRMP1	4	5830138	0.000510578	0.633175	0.741228	0.767346	0.0261184
cg08810238	FLOT2;DHRS13	17	27225046	0.000510696	0.633175	0.372202	0.418853	0.0466511
cg13764516	LCN8	9	139648911	0.00051226	0.633175	0.479631	0.4408	-0.0388304
cg21238440		7	12159718	0.000512894	0.633175	0.800954	0.775732	-0.0252224
cg14507088	PIP5KL1;PIP5KL1	9	130690399	0.000513372	0.633175	0.263999	0.242868	-0.0211306
cg13298116	EML3;MTA2	11	62369859	0.000514298	0.633175	0.474209	0.339005	-0.135204
cg16484526	C12orf77	12	25150608	0.000517417	0.634648	0.873173	0.858495	-0.014678
cg03597699		9	96709286	0.00051895	0.634648	0.19043	0.214079	0.0236484
cg09479818	PEPD;PEPD;PEPD	19	33880790	0.000519863	0.634648	0.823392	0.8012	-0.0221921
cg05670093	TOLLIP	11	1304306	0.000523535	0.634854	0.877407	0.891862	0.0144549
cg04467589	RNF39;RNF39	6	30044105	0.000523973	0.634854	0.677702	0.728186	0.0504831
cg12518146	F2RL1	5	76115868	0.000524401	0.634854	0.232153	0.207046	-0.0251063
cg01624173		14	75981868	0.000527476	0.636467	0.299604	0.40506	0.105457
cg19416605	BTNL2	6	32370846	0.000530833	0.636467	0.86095	0.874225	0.0132753
cg01683270	ABLIM2;ABLIM2;ABLIM2;ABLIM2;ABLIM2;ABLIM2;ABLIM2	4	8136996	0.000531145	0.636467	0.899444	0.915813	0.0163683
cg22168087	HIBADH	7	27702803	0.000532771	0.636467	0.162778	0.132212	-0.0305656
cg03680873		3	148844300	0.000533651	0.636467	0.588706	0.530613	-0.0580931
cg01222180	GPR50	X	150345616	0.000534497	0.636467	0.552347	0.453702	-0.0986449
cg07056962	USP45;USP45	6	99962757	0.000541932	0.642372	0.142246	0.168954	0.0267082
cg18091165	BAT1;SNORD84;BAT1	6	31509352	0.000543393	0.642372	0.207255	0.119789	-0.0874657
cg08182193	CRIP2	14	105942243	0.000543877	0.642372	0.472671	0.427381	-0.0452908
cg14557816	ZNF589	3	48282905	0.000550206	0.64809	0.0902393	0.106165	0.0159261
cg00101154	MRPL28	16	420108	0.000553129	0.648661	0.5192	0.675989	0.156789
cg10504392		12	110044639	0.000556879	0.648661	0.62363	0.547439	-0.0761904
cg10294474		16	49090004	0.000558609	0.648661	0.69623	0.752744	0.0565134
cg13104274	ATP1B1;ATP1B1	1	169078316	0.000558673	0.648661	0.786098	0.750133	-0.035965
cg07707379	CYB5B	16	69458383	0.000559075	0.648661	0.145476	0.124294	-0.0211825
cg09198360	SFRS13B	6	89805844	0.000562121	0.648661	0.894057	0.8864	-0.00765757
cg12251075	NME2;NME2;NME2;NME1-NME2;NME2	17	49244717	0.000563099	0.648661	0.234217	0.281869	0.0476516
cg01444413	POGZ;POGZ;POGZ	1	151402121	0.000566479	0.648661	0.799649	0.782202	-0.0174466
cg05009707	OR2H2	6	29555799	0.000566668	0.648661	0.276601	0.226628	-0.0499725
cg14957943	COL7A1	3	48632783	0.000569359	0.648661	0.250265	0.287976	0.037711
cg16870351	ZIC3	X	136651271	0.000574518	0.648661	0.340411	0.250027	-0.0903832
cg15697575		3	156784781	0.000577191	0.648661	0.65446	0.7133	0.0588395
cg26168772	PTGDR	14	52739256	0.000578151	0.648661	0.259409	0.294434	0.0350254
cg07142009		17	6656315	0.000581204	0.648661	0.317426	0.378684	0.0612575
cg03586793	PPP1R13B	14	104312558	0.000582216	0.648661	0.730658	0.773339	0.0426812
cg02188185	RNF39;RNF39	6	30039524	0.000583	0.648661	0.337286	0.422539	0.0852533
cg15067619		6	31461821	0.00058309	0.648661	0.176005	0.103255	-0.0727502
cg18785140	HLA-DQA2	6	32712045	0.000585582	0.648661	0.661033	0.696162	0.0351284
cg19382657	COLEC12	18	501234	0.000585624	0.648661	0.195089	0.23153	0.0364408
cg00283986		2	20875062	0.000587693	0.648661	0.782965	0.809484	0.0265182
cg16956133		2	865075	0.000588846	0.648661	0.756871	0.863379	0.106509
cg25866143	HOXA5;HOXA5	7	27183262	0.000589277	0.648661	0.791798	0.731746	-0.0600525
cg08131811	MKLN1	7	130970125	0.00059045	0.648661	0.887405	0.873039	-0.014366
cg10131286	CDKL2	4	76554724	0.000592616	0.648661	0.623526	0.578021	-0.0455045
cg15084470	SNRNP40	1	31767860	0.000594142	0.648661	0.851685	0.827558	-0.0241269
cg25121292		2	203036093	0.000594152	0.648661	0.371399	0.332989	-0.0384107
cg11256152	TRAPPC9;TRAPPC9	8	141359786	0.000594315	0.648661	0.719699	0.779916	0.0602173
cg08819022		22	18531447	0.000596342	0.648661	0.726269	0.777291	0.0510224
cg21402748		1	2838849	0.000597046	0.648661	0.576904	0.525009	-0.0518951
cg10494860	TCEA2;TCEA2	20	62693951	0.000597188	0.648661	0.909326	0.890773	-0.0185528
cg23027425	B4GALNT4	11	381866	0.000598629	0.648661	0.499662	0.478288	-0.0213732
cg14058359	C19orf44	19	16610600	0.000600153	0.648661	0.853	0.869213	0.0162125
cg24986868	PKP4;CCDC148;PKP4;CCDC148	2	159312599	0.000600627	0.648661	0.449293	0.516483	0.0671896
cg05641849		4	1748820	0.000602038	0.648661	0.755955	0.785103	0.029148
cg17857241		22	19016820	0.000602976	0.648661	0.364409	0.399823	0.0354138
cg16037711		1	59280841	0.000605098	0.648661	0.398524	0.442873	0.0443487
cg01939664	ZNF362	1	33722135	0.000606402	0.648661	0.101531	0.108803	0.0072716
cg18620571	TNFAIP2	14	103593505	0.000607248	0.648661	0.916161	0.893575	-0.0225858
cg17497052	PUS3;HYLS1;HYLS1	11	125763722	0.000612476	0.651069	0.808649	0.828017	0.0193675
cg21153102		15	41252147	0.000612595	0.651069	0.528133	0.613447	0.0853137
cg03543593	TNXB	6	32076417	0.000613984	0.651069	0.557254	0.620598	0.0633442
cg11855682		5	2338565	0.000618007	0.652688	0.822053	0.801287	-0.0207665
cg12359895	LOC100216001;LOC338588	10	4697267	0.000620072	0.652688	0.848916	0.833689	-0.0152265
cg22023531	SORD	15	45314915	0.000621426	0.652688	0.422267	0.559048	0.136781
cg27252395	KAAG1;KAAG1;DCDC2	6	24358327	0.00062332	0.652688	0.0824729	0.0993534	0.0168805
cg01022618	ZNF185	X	152110833	0.000624986	0.652688	0.740135	0.700628	-0.0395075
cg09153895	LOC653653	17	58179869	0.000625688	0.652688	0.221493	0.283069	0.0615758
cg01519897	HAND1	5	153859049	0.000627379	0.652688	0.140744	0.123958	-0.0167857
cg02876191		6	54328858	0.000628849	0.652688	0.856314	0.843245	-0.0130688
cg13439315	SORCS2	4	7197511	0.000628989	0.652688	0.381352	0.340688	-0.0406637
cg04216466	SGSH	17	78188404	0.000631138	0.653363	0.898179	0.885204	-0.0129744
cg16430819		16	4000920	0.000640175	0.661147	0.85751	0.868274	0.0107645
cg01514490		10	7455338	0.000644928	0.661601	0.555784	0.595887	0.0401036
cg24352878	RERE;RERE	1	8772712	0.000645028	0.661601	0.350006	0.372585	0.0225796
cg06064212		6	28455048	0.000645168	0.661601	0.773262	0.800653	0.0273913
cg03480206		14	24914181	0.000649423	0.664127	0.84241	0.852944	0.0105341
cg22108980	IGFBP1	7	45927824	0.000652364	0.664127	0.407359	0.464614	0.0572555
cg25838091	C10orf53;C10orf53	10	50887934	0.000653601	0.664127	0.50332	0.468657	-0.0346633
cg23855319	NAT8L	4	2062392	0.000653838	0.664127	0.62218	0.528439	-0.0937409
cg23890204	HIST1H4G	6	26247238	0.000656384	0.664127	0.909362	0.90199	-0.00737221
cg08646051	RASSF8;RASSF8;RASSF8;RASSF8;RASSF8	12	26205524	0.000656774	0.664127	0.826734	0.804244	-0.0224897
cg01252104	GALNT9	12	132807169	0.000661455	0.666937	0.698565	0.735661	0.037096
cg27371953		2	242714091	0.000662614	0.666937	0.637879	0.570753	-0.0671263
cg23596620	RPH3A;RPH3A	12	113229465	0.00066612	0.668921	0.124417	0.147774	0.0233564
cg04868238	FLJ14107;BIN3	8	22501100	0.000669821	0.671092	0.551345	0.528748	-0.0225971
cg16963093	ATXN7L1	7	105399252	0.000672944	0.672674	0.720606	0.42115	-0.299456
cg24362661	SAMD11	1	871546	0.000679414	0.677588	0.602494	0.539386	-0.0631084
cg03486689	USP53;USP53	4	120133921	0.000683318	0.678229	0.0907235	0.0768909	-0.0138326
cg10148591	INSR;INSR	19	7197021	0.000684618	0.678229	0.628423	0.654376	0.0259527
cg10589950	TMEM149	19	36231534	0.000684726	0.678229	0.142784	0.131956	-0.0108286
cg02016065	C3orf55;C3orf55;C3orf55	3	157290927	0.000692663	0.684535	0.86285	0.853726	-0.00912414
cg05373256	C11orf9;DKFZP434K028;C11orf9	11	61522178	0.000696376	0.686494	0.827371	0.847766	0.0203955
cg04075972		6	6059067	0.000697796	0.686494	0.874741	0.861997	-0.0127438
cg26657382		16	86538510	0.000705032	0.690653	0.290664	0.23187	-0.0587944
cg03216867	HTRA3	4	8275039	0.000705193	0.690653	0.225685	0.191591	-0.0340936
cg15168727		5	72599228	0.000710168	0.692904	0.285217	0.257886	-0.0273309
cg06618935		21	46677482	0.000713964	0.692904	0.669762	0.641219	-0.028543
cg22888665	HLX	1	221052729	0.000717142	0.692904	0.0727689	0.0637113	-0.00905753
cg14309002		7	91405728	0.000717547	0.692904	0.722268	0.750861	0.0285928
cg07476963	RABGAP1L	1	174127462	0.000718039	0.692904	0.581566	0.634329	0.0527628
cg20145598	SGTA	19	2775950	0.000719818	0.692904	0.738162	0.691017	-0.0471449
cg06565641	TRAPPC9;TRAPPC9	8	141359674	0.000720113	0.692904	0.711535	0.768104	0.0565692
cg26214645	SECTM1	17	80292081	0.000722841	0.692904	0.788408	0.764996	-0.0234124
cg00794673	ANKS1A	6	35016449	0.000726687	0.692904	0.35786	0.333354	-0.024506
cg04321555		19	34285737	0.000728951	0.692904	0.674912	0.600649	-0.0742621
cg06937617	STK32C	10	134043362	0.000730112	0.692904	0.569482	0.635217	0.0657355
cg02089348	TMEM129;TACC3;TMEM129	4	1724449	0.000732858	0.692904	0.514943	0.49081	-0.0241335
cg12091567	LOC651250	17	66097778	0.000736142	0.692904	0.0970535	0.108228	0.0111743
cg19383211	HLA-DRB6	6	32527588	0.000736741	0.692904	0.583116	0.726719	0.143603
cg17939935	MYO1E	15	59646854	0.000741462	0.692904	0.78285	0.807149	0.024299
cg13550419		17	44898510	0.000746227	0.692904	0.436974	0.492188	0.0552138
cg04570624	CADPS;CADPS;CADPS	3	62673394	0.000750976	0.692904	0.754148	0.790253	0.0361054
cg24417621	HIGD1B	17	42923814	0.000751771	0.692904	0.587301	0.61658	0.0292789
cg26046341	BCOR;BCOR	X	40023353	0.00075215	0.692904	0.859555	0.851923	-0.00763146
cg27053542	PARD3	10	34716303	0.000752437	0.692904	0.770073	0.743116	-0.0269573
cg22514756		1	156426017	0.000753133	0.692904	0.708957	0.669933	-0.0390238
cg11695601	CHN1;CHN1	2	175870435	0.000754403	0.692904	0.134425	0.119665	-0.0147599
cg18979589		10	125034818	0.000755052	0.692904	0.280695	0.341716	0.0610205
cg20702913	KLF11	2	10183115	0.000755908	0.692904	0.396491	0.328761	-0.0677302
cg16098340	MIR548C;RASSF3	12	65014995	0.00075749	0.692904	0.653097	0.639688	-0.0134086
cg26780705	TRIM65	17	73893424	0.000758891	0.692904	0.81043	0.767485	-0.0429449
cg07314298	GREB1;GREB1;GREB1	2	11723111	0.000759067	0.692904	0.250103	0.361762	0.111659
cg14236618	HS3ST3A1	17	13498361	0.000759747	0.692904	0.220126	0.255503	0.0353769
cg00002930	NFKBIL1;NFKBIL1;ATP6V1G2;NFKBIL1;NFKBIL1;NFKBIL1;ATP6V1G2;NFKBIL1	6	31515398	0.000763601	0.692904	0.178005	0.165379	-0.0126255
cg24215973	HDAC4	2	240111563	0.00076457	0.692904	0.864512	0.822122	-0.04239
cg00627045	SHISA6	17	11461244	0.000765751	0.692904	0.886188	0.918807	0.0326185
cg05598010	GLTPD1	1	1261797	0.000765946	0.692904	0.743705	0.71664	-0.0270646
cg26218692	BCL7A;BCL7A	12	122497826	0.000769847	0.692904	0.869613	0.850306	-0.019307
cg20043937	GCOM1;GCOM1;GCOM1;GCOM1	15	57883427	0.000770009	0.692904	0.556878	0.618836	0.0619585
cg26159395	MAT2A	2	85765084	0.000770064	0.692904	0.115605	0.130139	0.0145332
cg04651623		6	164614956	0.00077128	0.692904	0.798205	0.829521	0.0313158
cg16624984	HMGA2	12	66330136	0.00077248	0.692904	0.637431	0.662963	0.0255318
cg03403116	PHB2;PHB2;PHB2;PHB2;EMG1	12	7079879	0.000774999	0.692904	0.0564632	0.0519563	-0.00450686
cg01597741	MKRN1;MKRN1	7	140177967	0.000775167	0.692904	0.116386	0.107709	-0.00867768
ch.11.939596F	CRY2;CRY2	11	45881766	0.000776211	0.692904	0.222859	0.177293	-0.0455655
cg21243846	ADPRHL1	13	114108005	0.000777409	0.692904	0.858153	0.83697	-0.0211826
cg12002303		15	68113478	0.000779571	0.692904	0.108969	0.08628	-0.0226892
cg20243460	TMEM129;TACC3;TMEM129;TACC3	4	1723295	0.000779977	0.692904	0.0589553	0.0843651	0.0254098
cg01403660	TPCN2	11	68851641	0.000780465	0.692904	0.740108	0.768676	0.0285679
cg27527930	B3GNTL1	17	80940086	0.000782339	0.692904	0.759849	0.825447	0.0655977
cg16557355	NSFL1C;NSFL1C;NSFL1C	20	1446937	0.000784543	0.692904	0.104247	0.0940783	-0.0101685
cg03866003	UPP1;UPP1	7	48136352	0.000785194	0.692904	0.497736	0.57996	0.0822248
cg15847565	C4orf36;C4orf36	4	87813407	0.000785671	0.692904	0.0761664	0.0938568	0.0176904
cg26357403		1	1878565	0.00078665	0.692904	0.712088	0.736093	0.024005
cg16259229		5	140420475	0.000788478	0.692904	0.435951	0.384197	-0.0517538
cg11040518		10	102331378	0.000788574	0.692904	0.71853	0.667796	-0.0507337
cg16399745	NCAPD2	12	6604039	0.000794715	0.694061	0.550293	0.599726	0.049433
cg17146526		2	175192666	0.000794905	0.694061	0.491641	0.454632	-0.0370094
cg27137258	TMPRSS8	16	2892782	0.000798982	0.694061	0.194303	0.142227	-0.0520755
cg12769138		2	168150203	0.000802229	0.694061	0.129875	0.112415	-0.0174604
cg15331834		10	45360969	0.000802365	0.694061	0.570896	0.491544	-0.0793515
cg07519721	SPG21;SPG21;SPG21;SPG21	15	65281804	0.000805112	0.694061	0.166665	0.147827	-0.0188374
cg27081103		16	3241159	0.00080657	0.694061	0.156875	0.133972	-0.0229032
cg22334632	TMEM160	19	47552711	0.000807301	0.694061	0.875024	0.84612	-0.0289041
cg06562964	RELL1;RELL1	4	37686268	0.000808463	0.694061	0.885429	0.876881	-0.00854814
cg06944758		16	74064408	0.000808485	0.694061	0.469639	0.415154	-0.0544845
cg02393030	NDFIP2;NDFIP2	13	80055067	0.000809047	0.694061	0.208918	0.237737	0.0288186
cg04109276		3	14347334	0.000810103	0.694061	0.599126	0.638629	0.039503
cg17318719	TMPRSS4;TMPRSS4	11	117959349	0.0008123	0.694061	0.413542	0.391633	-0.0219091
cg00049323	LOC25845	5	472564	0.000812588	0.694061	0.262796	0.339916	0.0771205
cg12863443	C10orf28	10	99894013	0.000815477	0.694061	0.822465	0.842434	0.019969
cg13719901	LRRC2;LRRC2	3	46608139	0.000816756	0.694061	0.704506	0.758946	0.0544406
cg06385094	KCNQ5;KCNQ5;KCNQ5;KCNQ5;KCNQ5	6	73480734	0.000818206	0.694061	0.781073	0.763465	-0.0176083
cg20326572	HGS	17	79655163	0.00081893	0.694061	0.887091	0.894393	0.00730168
cg06283478	SORCS2	4	7649606	0.000820342	0.694061	0.672595	0.645376	-0.0272188
cg00864083	FOXJ3	1	42671478	0.000822232	0.694061	0.736473	0.77497	0.0384965
cg07040013		10	132099553	0.000823334	0.694061	0.708796	0.574793	-0.134003
cg10428938	ARPC1B	7	98990837	0.000834935	0.702482	0.396369	0.366654	-0.029715
cg25602756	NLRP3;NLRP3;NLRP3;NLRP3;NLRP3	1	247611881	0.000839894	0.704702	0.902385	0.912267	0.00988241
cg00261039	BCOR;BCOR	X	40006123	0.000840807	0.704702	0.215664	0.171906	-0.0437581
cg10501093	TNFAIP2	14	103593520	0.000848535	0.709085	0.908891	0.885301	-0.0235897
cg23924499		10	134254917	0.00085029	0.709085	0.862819	0.90268	0.0398618
cg12950816	ZFAND2A	7	1198977	0.000850918	0.709085	0.220977	0.341754	0.120777
cg08267245	ATP6V0E1	5	172410984	0.000855754	0.710855	0.0852566	0.0767316	-0.00852499
cg05754819	KCNMA1;KCNMA1;KCNMA1;KCNMA1	10	79397944	0.000856304	0.710855	0.401565	0.36518	-0.0363843
cg09527615		11	94883350	0.00086123	0.713504	0.543983	0.600899	0.0569157
cg24389054	HOXA7	7	27194013	0.000866316	0.713504	0.785908	0.7543	-0.031608
cg24479382		21	46675571	0.000869008	0.713504	0.74317	0.713882	-0.0292872
cg15854548		4	4643278	0.000871404	0.713504	0.882796	0.808389	-0.0744069
cg11076275	IL24;IL24	1	207069654	0.000871956	0.713504	0.769853	0.790324	0.0204703
cg11941920		6	79339195	0.000872188	0.713504	0.398708	0.334997	-0.0637116
cg03651608	ADRA1A;ADRA1A;ADRA1A;ADRA1A	8	26724234	0.000874294	0.713504	0.106813	0.0972359	-0.00957714
cg16145915	ZFAND2A	7	1198662	0.000874723	0.713504	0.563854	0.61396	0.0501057
cg02307075	PLEKHM3	2	208692505	0.00087666	0.713504	0.89238	0.879134	-0.0132462
cg00980772	LOC84931	2	121224679	0.000877941	0.713504	0.871711	0.862619	-0.00909226
cg07404200	RPS6KA2;RPS6KA2	6	166876585	0.000878617	0.713504	0.476784	0.443254	-0.0335307
cg24012919	TMEM156	4	38969699	0.000879141	0.713504	0.891929	0.881758	-0.0101717
cg01024962	STRN3;STRN3	14	31389792	0.000885781	0.715865	0.735781	0.708926	-0.0268549
cg05669100	FAM103A1	15	83655128	0.000887574	0.715865	0.11471	0.104079	-0.0106309
cg00392155		2	225305951	0.000888157	0.715865	0.816754	0.852167	0.0354131
cg21685152		7	93023154	0.000889079	0.715865	0.738168	0.699889	-0.038279
cg16532399	DNALI1	1	38031726	0.000892038	0.715865	0.884322	0.869605	-0.0147168
cg10546579	OGDH;OGDH;OGDH;OGDH;OGDH;OGDH	7	44646217	0.000897628	0.715865	0.0972122	0.109594	0.0123818
cg03741889		22	46285897	0.000900181	0.715865	0.649551	0.694982	0.0454314
cg00481227	CTNNBL1	20	36322069	0.000901637	0.715865	0.344107	0.404596	0.0604889
cg09113665	TMEM188	16	50059684	0.000901935	0.715865	0.15367	0.137024	-0.0166465
cg21540359		7	52341648	0.000902727	0.715865	0.674176	0.574695	-0.0994805
cg17503085	KCNQ2;KCNQ2;KCNQ2;KCNQ2;KCNQ2	20	62095546	0.000906138	0.715865	0.779524	0.803186	0.0236627
cg02367892	NAV2;NAV2;NAV2	11	19798397	0.000910722	0.715865	0.147859	0.12895	-0.0189088
cg23072383	SLC35E4	22	31031044	0.000912238	0.715865	0.149311	0.184603	0.0352916
cg23324101	ANO8	19	17444399	0.000916453	0.715865	0.917073	0.927824	0.0107511
cg00684283	CRIP2	14	105943425	0.000919116	0.715865	0.38446	0.348997	-0.0354626
cg11319211	PIK3C2A	11	17192372	0.000923007	0.715865	0.835235	0.820602	-0.0146328
cg26149550	KLK15;KLK15;KLK15	19	51334496	0.000923462	0.715865	0.698505	0.739927	0.0414215
cg13791224	PFKP	10	3148613	0.000924159	0.715865	0.867144	0.852615	-0.0145286
cg18587137	TNFAIP2	14	103593503	0.000928909	0.715865	0.883011	0.849384	-0.0336275
cg04949489	LDHB	12	21810092	0.000929584	0.715865	0.0872098	0.100453	0.0132433
cg18061543	TBCD	17	80864463	0.000929822	0.715865	0.784158	0.802924	0.0187655
cg05714155		2	172974735	0.000930167	0.715865	0.32731	0.273885	-0.0534246
cg04085585	MAGI2	7	77648378	0.000931278	0.715865	0.354194	0.408864	0.0546697
cg11161011	MAX;MAX;MAX;MAX;MAX;MAX	14	65562177	0.000932649	0.715865	0.747878	0.817619	0.0697412
cg02070205	MAP3K8	10	30722105	0.000933482	0.715865	0.178572	0.15806	-0.0205119
cg01524723		3	193718032	0.000935002	0.715865	0.846333	0.79348	-0.0528527
cg19975800	UGT1A10;UGT1A8	2	234544995	0.00093645	0.715865	0.742039	0.782405	0.040366
cg04789392	LPHN2	1	82284869	0.000936567	0.715865	0.848673	0.836763	-0.0119103
cg21905818	PPP1R3F	X	49126164	0.000938106	0.715865	0.427192	0.308134	-0.119058
cg24776736	HMGA2	12	66356357	0.000938318	0.715865	0.509222	0.568214	0.0589918
cg00765522		14	71605994	0.000938356	0.715865	0.101631	0.123727	0.0220959
cg27502457	CD8A;CD8A;CD8A;CD8A;CD8A;CD8A	2	87018585	0.000939263	0.715865	0.145966	0.198113	0.0521469
cg03420013		1	221213052	0.00094052	0.715865	0.875867	0.861394	-0.0144726
cg04885333		17	80341642	0.000942059	0.715865	0.865674	0.842845	-0.022829
cg26592281	LOC728927	7	63774340	0.000943757	0.715865	0.0924785	0.0988741	0.00639559
cg04940570	TEAD1	11	12696758	0.000945708	0.715865	0.153176	0.131184	-0.0219923
cg19328294	PRSS22	16	2908554	0.000947937	0.715865	0.265708	0.220075	-0.0456337
cg05954192		11	57056613	0.000948109	0.715865	0.679134	0.721174	0.0420394
cg04400980	IQCB1;IQCB1;EAF2	3	121553992	0.000948429	0.715865	0.100292	0.0855268	-0.0147655
cg23668445	CPLX1	4	815269	0.000949046	0.715865	0.872187	0.86214	-0.0100473
cg10501210		1	207997020	0.000949425	0.715865	0.586514	0.736155	0.149641
cg16503585	RNLS;RNLS	10	90343641	0.000951038	0.715865	0.773172	0.743452	-0.0297208
cg09221739	GNAT3	7	80142060	0.000957375	0.717424	0.833592	0.813081	-0.0205118
cg01681236	SNCA;SNCA;SNCA;SNCA	4	90647041	0.000962209	0.717424	0.790689	0.784739	-0.00595064
cg26119090	HADHA;HADHB	2	26468346	0.000962623	0.717424	0.177705	0.139749	-0.037956
cg15442444	SNW1;C14orf178	14	78226708	0.000963023	0.717424	0.104638	0.130652	0.0260141
cg16149200	GLUD2	X	120183084	0.00096615	0.717424	0.685632	0.721008	0.0353759
cg15410236	ARID3A	19	948452	0.000970335	0.717424	0.889976	0.874083	-0.0158932
cg01265637	C20orf141;LOC100288797	20	2795930	0.000971156	0.717424	0.889295	0.875682	-0.0136131
cg23363602		6	29933971	0.000971397	0.717424	0.176681	0.243924	0.0672436
cg20366832	LLGL2;LLGL2;LLGL2	17	73520850	0.000972459	0.717424	0.592333	0.632718	0.0403848
cg26904049	DUSP27	1	167091094	0.000972889	0.717424	0.774203	0.806925	0.0327219
cg25555657	FTSJ1;FTSJ1	X	48334381	0.000973393	0.717424	0.271299	0.239897	-0.0314023
cg12792366	LRRFIP2;LRRFIP2;LRRFIP2	3	37217087	0.000973766	0.717424	0.0932195	0.110977	0.0177579
cg20469507	POLD3	11	74323002	0.000975087	0.717424	0.732952	0.750262	0.0173095
cg09823576	PBX1	1	164640367	0.000976154	0.717424	0.81662	0.834115	0.017495
cg10202638	RAPGEF4;RAPGEF4	2	173754319	0.000979358	0.718372	0.824683	0.84037	0.0156867
cg04079779	MLST8	16	2256121	0.000980741	0.718372	0.286119	0.357646	0.071527
cg08269316	HMGB2;HMGB2;HMGB2	4	174254507	0.000985505	0.718684	0.165776	0.185159	0.0193831
cg18235835		6	164357117	0.000985863	0.718684	0.897564	0.907076	0.00951227
cg16661858		1	1345158	0.00098703	0.718684	0.869468	0.879479	0.0100108
cg26937038	S100A9	1	153330072	0.000989061	0.718684	0.218844	0.200366	-0.0184781
cg03744763	HOXA5	7	27184737	0.00098947	0.718684	0.513267	0.456729	-0.0565376
cg12060800	FAM119B;FAM119B	12	58168468	0.00099327	0.718684	0.88301	0.875479	-0.00753112
cg00780540	DIP2C	10	553457	0.000994725	0.718684	0.893535	0.905361	0.0118257
cg03509193	BARX2	11	129309495	0.000995062	0.718684	0.706808	0.742241	0.0354334
cg15557168		22	42548783	0.00100045	0.718684	0.798263	0.853239	0.0549757
cg16509355	CC2D2A;CC2D2A;CC2D2A	4	15471240	0.00100144	0.718684	0.225291	0.265767	0.0404759
cg08367083	LOC387647	10	29698449	0.00100152	0.718684	0.152354	0.118431	-0.0339231
cg03788610	GLRA4	X	102984217	0.00100669	0.718684	0.790249	0.83471	0.0444615
cg20490773		12	90313611	0.00100716	0.718684	0.948897	0.945368	-0.00352977
cg04926827	TMEM164;TMEM164	X	109246494	0.00100783	0.718684	0.310745	0.277766	-0.0329791
cg01962146	IDUA	4	995931	0.00100793	0.718684	0.263351	0.237669	-0.025682
cg17578755	TOLLIP	11	1299291	0.00101249	0.718684	0.919345	0.933984	0.0146397
cg23721398	LIG3	17	33331985	0.00101312	0.718684	0.842994	0.853217	0.0102231
cg12015737	HOXA5	7	27184030	0.00101396	0.718684	0.830893	0.803003	-0.0278896
cg24301724	GPR133	12	131617044	0.00101691	0.718684	0.256243	0.221712	-0.0345315
cg25229172	AMDHD1;CCDC38	12	96336121	0.00101743	0.718684	0.14809	0.194714	0.0466235
cg24480735	MIR521-2	19	54219381	0.00101759	0.718684	0.7448	0.784224	0.0394235
cg21660727	PCGF3	4	699950	0.00102282	0.718684	0.385033	0.440141	0.0551082
cg04340719		19	46991390	0.00102324	0.718684	0.0858514	0.0924246	0.00657326
cg14943796	BAHCC1	17	79377272	0.00102465	0.718684	0.811795	0.756872	-0.0549231
cg25316484	HOXA6	7	27186676	0.00102613	0.718684	0.672402	0.636407	-0.0359954
cg24567464	DBNDD2;DBNDD2;DBNDD2;DBNDD2;SYS1-DBNDD2;DBNDD2;DBNDD2	20	44039093	0.00102642	0.718684	0.816502	0.83824	0.0217384
cg24756403		10	115860310	0.00102798	0.718684	0.818532	0.83782	0.0192885
cg17839959		2	178421033	0.00103017	0.718684	0.872455	0.889016	0.016561
cg00188055	TNXB	6	32076079	0.00103028	0.718684	0.209103	0.252853	0.0437496
cg24377133		8	144170375	0.00103134	0.718684	0.347394	0.427476	0.0800817
cg02519751	ZIC1	3	147126753	0.00103229	0.718684	0.326479	0.280197	-0.0462827
cg07153966	HOXA3;HOXA3;HOXA3	7	27147590	0.00104399	0.720088	0.913733	0.902369	-0.011364
cg22903300	HCG4	6	29760765	0.00104402	0.720088	0.0754408	0.0843935	0.00895279
cg01899130	GCH1;GCH1;GCH1;GCH1	14	55348681	0.00104588	0.720088	0.0949164	0.107155	0.0122381
cg19111999	VIM	10	17270087	0.001046	0.720088	0.224962	0.197883	-0.0270793
cg04364219	SIX2	2	45234140	0.00104658	0.720088	0.58652	0.648229	0.0617087
cg19217022		17	78977572	0.00104978	0.720088	0.111889	0.0978159	-0.0140736
cg17597631	RERE;RERE;RERE	1	8443425	0.00105043	0.720088	0.270519	0.298056	0.0275364
cg07711566	TRIM26	6	30178514	0.00105105	0.720088	0.75177	0.831731	0.0799613
cg10426464	C2CD4B	15	62457529	0.00105159	0.720088	0.0796816	0.0714699	-0.00821164
cg05657717	PPP1R1A	12	54982019	0.0010518	0.720088	0.0879055	0.0983269	0.0104214
cg23129930	HOXA6	7	27186993	0.00105248	0.720088	0.570023	0.507861	-0.062162
cg23352942	PTH1R	3	46931381	0.00105508	0.72025	0.370853	0.489503	0.11865
cg21231400		5	155108085	0.00105602	0.72025	0.298425	0.255308	-0.0431164
cg18538138	LTBP1;LTBP1;LTBP1;LTBP1;LTBP1	2	33604572	0.00105934	0.721385	0.860656	0.845577	-0.0150784
cg13837033	SLC28A3	9	86930309	0.00106215	0.721727	0.420755	0.461723	0.0409674
cg02361781	TMOD2;TMOD2;LYSMD2	15	52043731	0.00106365	0.721727	0.0582839	0.063917	0.00563302
cg09414673	CYP2W1	7	1022797	0.00106481	0.721727	0.875415	0.843316	-0.0320991
cg11279151	RG9MTD1	3	101281821	0.00107359	0.722371	0.858531	0.778296	-0.0802345
cg07250162		17	46832247	0.00107431	0.722371	0.239032	0.226251	-0.0127803
cg09684338	LCK;LCK	1	32740402	0.00108166	0.722371	0.862059	0.83617	-0.0258885
cg08128007		1	839435	0.00108209	0.722371	0.853605	0.831474	-0.0221309
cg10497484	EHMT2;EHMT2	6	31852976	0.00108411	0.722371	0.722675	0.752763	0.0300873
cg22877380	ARHGEF4;ARHGEF4	2	131804299	0.00108567	0.722371	0.906106	0.897911	-0.00819531
cg19899972	NFIA;NFIA;NFIA;NFIA	1	61624321	0.00109067	0.722371	0.244386	0.220759	-0.0236263
cg06781608	PTPRN2;PTPRN2;PTPRN2	7	157361040	0.00109068	0.722371	0.740033	0.782992	0.0429583
cg14497697	MAD1L1;MAD1L1;MAD1L1	7	2069790	0.00109434	0.722371	0.868243	0.855941	-0.0123022
cg17968077	RAB3A	19	18314992	0.00109578	0.722371	0.0834969	0.0762742	-0.0072227
cg09486778	CCDC140	2	223169609	0.00109583	0.722371	0.193713	0.17404	-0.0196726
cg07725123	SLCO3A1;SLCO3A1	15	92634846	0.00110013	0.722371	0.750414	0.728075	-0.0223393
cg08812692	CLK4	5	178052235	0.00110018	0.722371	0.42333	0.500073	0.0767428
cg16005224	SLC5A8	12	101603174	0.00110043	0.722371	0.507562	0.531145	0.023583
cg16822939	MATN4;MATN4;MATN4	20	43922174	0.00110483	0.722371	0.146068	0.115438	-0.0306302
cg21319950	FMR1NB	X	147063165	0.00110747	0.722371	0.867781	0.856916	-0.0108644
cg18943331	NOTCH4	6	32179862	0.00110815	0.722371	0.842181	0.858053	0.0158719
cg21433558	CNTNAP1	17	40837037	0.00110885	0.722371	0.935399	0.885474	-0.0499245
cg15867125		14	77624538	0.00111149	0.722371	0.184274	0.223226	0.038952
cg08506282	PTDSS2	11	453143	0.00111251	0.722371	0.872671	0.88168	0.0090087
cg22311608	RIBC1;RIBC1;SMC1A	X	53449829	0.00111455	0.722371	0.154116	0.114342	-0.0397735
cg04707706	NRXN1;NRXN1;NRXN1	2	50575326	0.00111551	0.722371	0.720155	0.651502	-0.0686529
cg04342863		2	62560135	0.0011176	0.722371	0.788091	0.825681	0.0375895
cg24923853	IGFL2;IGFL2	19	46652902	0.00111784	0.722371	0.846304	0.863878	0.0175739
cg03461641		4	26454190	0.00112046	0.722371	0.604033	0.769311	0.165278
cg03850986	ABLIM1;ABLIM1;ABLIM1	10	116408382	0.00112211	0.722371	0.482648	0.549101	0.0664532
cg01367751	KCND2	7	120380099	0.00112225	0.722371	0.785797	0.775651	-0.0101463
cg07770222	C8orf31	8	144120106	0.00112447	0.722371	0.745745	0.69322	-0.0525254
cg23341223	FBXO39	17	6679254	0.00112622	0.722371	0.351819	0.324076	-0.0277438
ch.10.29498982F		10	29458976	0.00112737	0.722371	0.11692	0.135783	0.0188637
cg23371683	OGFR	20	61443040	0.0011276	0.722371	0.890726	0.879797	-0.0109295
cg05336051	SH3BP2;SH3BP2	4	2813724	0.0011305	0.722371	0.102816	0.118063	0.0152465
cg09699896		2	102856985	0.00113117	0.722371	0.775636	0.802711	0.0270756
cg20778547		7	4456403	0.00113484	0.722371	0.79377	0.764387	-0.0293833
cg00409700	IQSEC1;IQSEC1	3	12941089	0.00114522	0.722371	0.881148	0.866303	-0.0148452
cg18815120	EGLN1	1	231512676	0.00115014	0.722371	0.380177	0.281993	-0.0981842
cg20410363	SNRPB2;SNRPB2	20	16711241	0.00115029	0.722371	0.183665	0.158085	-0.0255805
cg27190967	SYNGR3	16	2039391	0.00115154	0.722371	0.406454	0.508583	0.102129
cg12193731	ACVRL1	12	52300911	0.00115174	0.722371	0.17451	0.196248	0.0217379
cg12731325	DNAH2	17	7671330	0.00115513	0.722371	0.848148	0.827001	-0.0211468
cg02646423	HOXA5	7	27183794	0.00115864	0.722371	0.677594	0.611241	-0.0663525
cg11663806		19	20959492	0.0011597	0.722371	0.208213	0.260479	0.0522661
cg12854611	NCRNA00171	6	29981404	0.00116782	0.722371	0.492474	0.552546	0.0600727
cg07539121		5	55606711	0.00116872	0.722371	0.47813	0.556234	0.0781033
cg16068020	TMSB15A	X	101770958	0.00117303	0.722371	0.292186	0.274162	-0.0180234
cg11237948	FOSB;FOSB	19	45976488	0.00117397	0.722371	0.420999	0.48884	0.0678418
cg25988552		19	5480264	0.00117416	0.722371	0.690157	0.718262	0.0281052
cg16726039		12	133413162	0.00117842	0.722371	0.681929	0.765755	0.083826
cg23272978	LTBP3;LTBP3;LTBP3	11	65315030	0.00118055	0.722371	0.74805	0.691994	-0.0560559
cg16666463	CRABP1	15	78634088	0.00118213	0.722371	0.733795	0.788133	0.0543375
cg12564285	PDLIM4;PDLIM4	5	131593104	0.00118235	0.722371	0.424776	0.379239	-0.0455373
cg21992044	HLA-DMA	6	32918123	0.001183	0.722371	0.903722	0.891575	-0.0121462
cg05248321	KLHL33	14	20898128	0.00118308	0.722371	0.334206	0.295117	-0.0390887
cg00662782		1	16542981	0.00118396	0.722371	0.164484	0.150843	-0.0136414
cg16221634	KCNQ5;KCNQ5;KCNQ5;KCNQ5;KCNQ5	6	73332885	0.00118675	0.722371	0.0486087	0.0424132	-0.00619546
cg06437446	B3GNTL1	17	80939885	0.00119145	0.722371	0.65537	0.559315	-0.0960553
cg07349348		8	142253047	0.0011917	0.722371	0.850829	0.83079	-0.0200392
cg04035638	PSORS1C3	6	31141768	0.00119319	0.722371	0.870307	0.857517	-0.01279
cg00814909	CTBP1;CTBP1	4	1225599	0.00119362	0.722371	0.945428	0.948746	0.00331797
cg08678202	ADARB2	10	1546680	0.0011963	0.722371	0.880411	0.865394	-0.0150168
cg18509466	PRDM16;PRDM16	1	2987961	0.00119817	0.722371	0.312737	0.287889	-0.0248478
cg26571320		16	3240141	0.00120187	0.722371	0.361012	0.411261	0.0502489
cg10664184	DDA1	19	17420304	0.00120251	0.722371	0.191277	0.165194	-0.026083
cg12449183	ERAS;ERAS	X	48687283	0.00120305	0.722371	0.835765	0.818079	-0.0176857
cg09888753	KIF13B	8	28928272	0.00120315	0.722371	0.928651	0.919982	-0.00866893
cg15845071	C11orf40	11	4599033	0.00120399	0.722371	0.837508	0.816513	-0.0209943
cg00021855	PYCRL	8	144690956	0.001206	0.722371	0.572533	0.70027	0.127737
cg11304838	FYN	6	112176877	0.00120699	0.722371	0.770238	0.732021	-0.0382169
cg02475236	DSCAM	21	42217001	0.00120755	0.722371	0.889991	0.875696	-0.0142944
cg23822732		2	2692854	0.00120884	0.722371	0.889802	0.876616	-0.0131865
cg03170036		2	202814433	0.00121467	0.722371	0.891637	0.901625	0.00998796
cg07928363	ADARB2	10	1254425	0.00121557	0.722371	0.846614	0.859385	0.0127713
cg06136702	PSORS1C1;PSORS1C1	6	31082631	0.00121569	0.722371	0.625355	0.582164	-0.0431911
cg09914404	HS3ST3B1	17	14215442	0.00121815	0.722371	0.336437	0.301053	-0.0353844
cg08917092		7	16566261	0.00121889	0.722371	0.866461	0.881519	0.0150578
cg23903129	GPR133	12	131617086	0.00122146	0.722371	0.298228	0.254639	-0.0435885
cg04064054	PIGQ;NHLRC4;PIGQ	16	619455	0.00122151	0.722371	0.684082	0.657641	-0.0264406
cg10210594		1	208132787	0.00122168	0.722371	0.162309	0.278518	0.116209
cg06452184	LPHN3	4	62924397	0.00122239	0.722371	0.697759	0.687528	-0.0102316
cg15233611	SETD1B	12	122244660	0.0012249	0.722371	0.510879	0.478409	-0.0324704
cg23452168	MTM1	X	149741299	0.00122524	0.722371	0.741467	0.760477	0.0190099
cg08329236	DIDO1;DIDO1;DIDO1;DIDO1	20	61558006	0.0012278	0.722371	0.104982	0.0975193	-0.00746312
cg16505927	SPATA22;SPATA22;SPATA22;SPATA22;SPATA22;SPATA22	17	3375209	0.00122998	0.722371	0.935151	0.922181	-0.0129705
cg23885512	RELB	19	45515293	0.00123528	0.722371	0.92723	0.916199	-0.0110313
cg02840964		9	133026047	0.0012356	0.722371	0.563251	0.609813	0.0465618
cg02361370		6	164322710	0.00123641	0.722371	0.900636	0.892786	-0.0078505
cg21265072	RNF157	17	74184866	0.00123931	0.722371	0.796938	0.781983	-0.0149551
cg12115438	SCGBL	19	35086853	0.00123962	0.722371	0.680944	0.770035	0.0890908
cg13176012		2	157176971	0.00124264	0.722371	0.332489	0.307285	-0.0252038
cg08520383		4	12539867	0.00124345	0.722371	0.856134	0.841493	-0.0146409
cg17295842	TREML4	6	41195092	0.00124442	0.722371	0.864677	0.877005	0.0123277
cg03195377		8	142289782	0.00124448	0.722371	0.776586	0.805207	0.0286217
cg04913265	JAM3	11	133939627	0.00124945	0.722371	0.58612	0.669505	0.083385
cg04904561	TDRD9;TDRD9	14	104394831	0.00125349	0.722371	0.542265	0.463329	-0.0789358
cg05287314	FAM110A;FAM110A	20	822198	0.00125482	0.722371	0.207631	0.172348	-0.0352827
cg13919860	TMSB15B;MIR1256	X	103217684	0.00125599	0.722371	0.386481	0.280537	-0.105945
cg21994818		8	96805352	0.0012561	0.722371	0.488918	0.570459	0.081541
cg25725280	TRIM62	1	33625382	0.00125766	0.722371	0.860847	0.844926	-0.0159207
cg00694557		1	61351861	0.00125827	0.722371	0.74492	0.76583	0.0209103
cg23456190		5	177482458	0.00126027	0.722371	0.800945	0.784269	-0.0166755
cg27474382	TAP2;TAP2	6	32807551	0.00126054	0.722371	0.68247	0.714844	0.0323741
cg16553757	SMAD6;SMAD6;SMAD6	15	67007131	0.00126054	0.722371	0.847102	0.863843	0.0167416
cg07140468		10	44788627	0.0012613	0.722371	0.314081	0.300084	-0.0139968
cg03662899	MIR188;CLCN5;CLCN5	X	49768189	0.00126525	0.722371	0.779042	0.773772	-0.00526966
cg23407804		5	2668829	0.00126532	0.722371	0.873875	0.886336	0.0124617
cg24562819	THBD	20	23029806	0.001267	0.722371	0.147505	0.127471	-0.0200337
cg02011639	FOXN4	12	109747091	0.00126772	0.722371	0.144729	0.133306	-0.0114229
cg14145338	LCN8	9	139649039	0.00126786	0.722371	0.571144	0.530765	-0.0403793
cg17484699	SHROOM3	4	77507651	0.00126807	0.722371	0.865764	0.845706	-0.0200584
cg25966649	CACNA2D4	12	1973452	0.0012719	0.722371	0.813127	0.840918	0.027791
cg14970695	LOC387647	10	29698447	0.00127711	0.722371	0.166036	0.122794	-0.0432427
cg02420850	EMX2;EMX2;EMX2OS;EMX2;EMX2	10	119302157	0.00127941	0.722371	0.171798	0.154182	-0.0176159
cg24591105	GALNT2	1	230415225	0.00127968	0.722371	0.828518	0.80533	-0.0231882
cg23513966	ISL2	15	76630209	0.00128	0.722371	0.274687	0.238341	-0.0363461
cg00220294		16	54322494	0.00128354	0.722371	0.234039	0.209978	-0.0240616
cg20482274	SRC	20	35971659	0.00128522	0.722371	0.887095	0.876281	-0.0108135
cg15388570	ADCK1;ADCK1	14	78328609	0.00128788	0.722371	0.176769	0.205911	0.0291414
cg17210604	HIC1;HIC1	17	1958117	0.00128843	0.722371	0.0989922	0.112589	0.0135968
cg15104211	PRKAR1B;PRKAR1B;PRKAR1B;PRKAR1B;PRKAR1B;PRKAR1B	7	730815	0.00128852	0.722371	0.866078	0.878435	0.0123567
ch.7.1701599F		7	77282985	0.00128869	0.722371	0.0777331	0.0882982	0.0105651
cg23525051	RASGRP1;RASGRP1	15	38852680	0.00128966	0.722371	0.773432	0.800454	0.0270219
cg14651992	CROT;CROT;CROT;TP53TG1	7	86974674	0.00129681	0.722371	0.0798294	0.068485	-0.0113444
cg07047068	TSPAN4;TSPAN4;TSPAN4;TSPAN4;TSPAN4;TSPAN4;TSPAN4	11	844686	0.00129864	0.722371	0.402928	0.375347	-0.027581
cg20523839	CUGBP2;CUGBP2	10	11069315	0.00129898	0.722371	0.822425	0.846885	0.0244595
cg24214152	ALX1	12	85673860	0.00129952	0.722371	0.115892	0.0993504	-0.0165421
cg02670466	NBEAL2	3	47020191	0.00130099	0.722371	0.827314	0.802394	-0.0249208
cg12861602	MATN2;MATN2	8	99045811	0.00130163	0.722371	0.651322	0.675948	0.0246261
cg08321483		4	1505060	0.0013022	0.722371	0.84402	0.860322	0.0163023
cg19272018		18	22002772	0.00130222	0.722371	0.885735	0.874924	-0.0108108
cg14550519	LOC653653	17	58180026	0.0013037	0.722371	0.228799	0.313832	0.0850326
cg12530021	SIGLEC12;SIGLEC12	19	52004630	0.0013039	0.722371	0.504492	0.47919	-0.0253018
cg18593317		17	14198368	0.00130626	0.722371	0.542243	0.663679	0.121436
cg05300577	DUSP28;DUSP28	2	241500044	0.00130733	0.722371	0.116008	0.105898	-0.01011
cg02912949	QTRTD1	3	113805127	0.00131049	0.722371	0.909536	0.900425	-0.00911073
cg16583315	MAX;MAX;MAX;MAX;MAX;MAX	14	65563665	0.00131062	0.722371	0.754115	0.783925	0.0298097
cg02488145	CBX2	17	77757732	0.00131104	0.722371	0.890832	0.879041	-0.0117909
cg06592167		11	110045869	0.00131336	0.722371	0.806041	0.828827	0.0227864
cg05929755		1	110663559	0.00131363	0.722371	0.494834	0.431795	-0.0630387
cg00823526	MIR29B2;MIR29C	1	207976495	0.00131573	0.722371	0.810793	0.822968	0.0121749
cg24442740	AHDC1	1	27902069	0.00131805	0.722371	0.314461	0.27865	-0.0358107
cg15310568	MAP2;MAP2;MAP2;MAP2	2	210443311	0.00131813	0.722371	0.717524	0.734126	0.0166016
cg26413076		12	10515091	0.00132199	0.722371	0.752972	0.771052	0.0180799
cg26255807		10	43857904	0.00132466	0.722371	0.128507	0.113723	-0.0147839
cg03337341	RYR2	1	237947415	0.00132527	0.722371	0.888057	0.87666	-0.0113971
cg08489623	41883	7	55902220	0.00132541	0.722371	0.798137	0.779415	-0.0187219
cg12439232		6	33877291	0.00132555	0.722371	0.670223	0.614807	-0.0554159
cg18981338	DHRS4;C14orf167;C14orf167;C14orf167;C14orf167	14	24422419	0.00132625	0.722371	0.542729	0.580225	0.037496
cg04067612	C1QTNF7;C1QTNF7;C1QTNF7	4	15429572	0.00132649	0.722371	0.815696	0.838232	0.022536
cg14640481	BRI3;BRI3	7	97910728	0.00132937	0.722371	0.0710918	0.0824685	0.0113768
cg23508052	SCD;SCD	10	102106811	0.00132953	0.722371	0.0648881	0.0591536	-0.00573452
cg26039762		3	13177788	0.00132968	0.722371	0.841292	0.854786	0.0134937
cg00169725		5	176543901	0.00132983	0.722371	0.315527	0.256606	-0.0589205
cg10023855	HLA-DQA2	6	32710516	0.00133069	0.722371	0.825384	0.790394	-0.0349904
cg03175975	INHBB	2	121105535	0.00133145	0.722371	0.230434	0.257934	0.0274994
cg02691506	C3orf32	3	8685827	0.00133514	0.722371	0.402673	0.527645	0.124972
cg12308746	DLX1;DLX1	2	172952415	0.00133596	0.722371	0.300049	0.278047	-0.0220019
cg22711676	ONECUT1	15	53075421	0.00133664	0.722371	0.24389	0.269915	0.026025
cg10572943	IFNGR2	21	34775045	0.00133682	0.722371	0.222289	0.185037	-0.0372522
cg12941369	PDCD6IP;PDCD6IP;PDCD6IP	3	33839389	0.00133762	0.722371	0.419755	0.471997	0.0522415
cg09972259		13	112711854	0.0013385	0.722371	0.176208	0.161957	-0.0142511
cg20756101		22	32058040	0.00134028	0.722371	0.0974548	0.0866208	-0.010834
cg27560922	ARHGDIG	16	330267	0.00134138	0.722371	0.175593	0.153223	-0.0223697
cg08042538	FAM110A;FAM110A	20	821854	0.00134658	0.722371	0.2721	0.234756	-0.0373438
cg05782106	SHROOM2	X	9754927	0.00135054	0.722371	0.217685	0.151541	-0.0661439
cg02070873	ALOX5	10	45869189	0.00135068	0.722371	0.161782	0.138807	-0.0229752
cg22312782	B3GNTL1	17	80931612	0.00135159	0.722371	0.905554	0.893707	-0.0118473
cg04956254	DUSP14	17	35870940	0.00135855	0.722371	0.60456	0.653581	0.049021
cg17634912	NR2C2	3	14989199	0.00136062	0.722371	0.108353	0.119937	0.0115841
cg11586330	LHX5	12	113900751	0.00136089	0.722371	0.234853	0.172728	-0.0621255
cg11994052	NCAM1;NCAM1;NCAM1	11	112916105	0.00136137	0.722371	0.779537	0.81571	0.0361725
cg00241218	HLA-B	6	31325000	0.00136228	0.722371	0.188144	0.159578	-0.0285662
cg17716663	FOSB;FOSB	19	45978434	0.00136243	0.722371	0.404397	0.468215	0.0638188
cg10700718	MYOM2	8	1992719	0.00136343	0.722371	0.215011	0.189033	-0.0259782
cg25630123	NPAT	11	108029461	0.00136589	0.722371	0.738854	0.766443	0.0275896
cg22292345	LOC100129354	3	47051533	0.00136635	0.722371	0.4886	0.450289	-0.0383103
cg09953499		19	51416202	0.00136774	0.722371	0.220579	0.182497	-0.0380823
cg24586653	MYO1C;MYO1C;MYO1C	17	1389103	0.00136829	0.722371	0.0544154	0.0610657	0.00665025
cg22024931	SMN1;SMN2;SMN2;SMN2;SMN1;SMN2	5	69371421	0.00136958	0.722371	0.788658	0.652287	-0.136371
cg15775005	ANKRD12;ANKRD12	18	9136598	0.00137143	0.722371	0.063442	0.0696295	0.00618757
cg11822175		10	102637177	0.0013744	0.722371	0.855511	0.831698	-0.0238131
cg03058664	C8orf31	8	144120635	0.00137517	0.722371	0.699468	0.646583	-0.0528855
cg01352656		2	118561680	0.00137599	0.722371	0.334442	0.276025	-0.0584177
cg10230257	ATF6	1	161928549	0.0013767	0.722371	0.871046	0.856019	-0.0150275
cg00993651		1	244211782	0.00137686	0.722371	0.0622577	0.0570659	-0.00519179
cg01686522	GALNS	16	88905165	0.00137692	0.722371	0.787818	0.772681	-0.0151367
cg12423733	MAS1L	6	29454623	0.00137948	0.722371	0.32044	0.379112	0.0586728
cg27073142	SORD	15	45314933	0.00137956	0.722371	0.289561	0.404002	0.114441
cg26255388	MYO1E;LDHAL6B	15	59497621	0.00138263	0.722371	0.89578	0.886538	-0.00924273
cg01663953	CCDC81;CCDC81	11	86133777	0.00138381	0.722371	0.570554	0.680093	0.109538
cg06010380	BCOR;BCOR	X	40011867	0.00138451	0.722371	0.436228	0.395069	-0.0411584
cg14715697	HRNBP3	17	77127487	0.00138655	0.722371	0.817456	0.798204	-0.0192528
cg03734401	COG1	17	71198198	0.0013883	0.722371	0.870899	0.888269	0.0173696
cg10123952		3	100791384	0.00138864	0.722371	0.436758	0.499231	0.0624724
cg11693709	PAK6;PAK6;PAK6	15	40542019	0.00138984	0.722371	0.52691	0.609513	0.0826025
cg23757738	DOK7;DOK7	4	3464887	0.0013923	0.722371	0.0891797	0.0949197	0.00574003
cg18372353	ATPBD4;ATPBD4	15	35838733	0.00139286	0.722371	0.134704	0.152369	0.0176657
cg15358855	PRDM10;PRDM10	11	129830237	0.0013932	0.722371	0.72799	0.759265	0.0312751
cg22457172	DNAH10	12	124371710	0.00139394	0.722371	0.811851	0.833622	0.0217715
cg11076954	SLC43A2	17	1508444	0.00139672	0.722951	0.462864	0.635261	0.172397
cg07430760	CYP2J2	1	60392340	0.00139961	0.723589	0.119841	0.168627	0.048786
cg22798756	BRD2;BRD2	6	32938295	0.00141046	0.728323	0.133045	0.156693	0.0236478
cg21573345	CPEB2;CPEB2	4	15009110	0.00141565	0.728323	0.859015	0.842257	-0.0167581
cg10090844		12	132167226	0.00141745	0.728323	0.274415	0.347174	0.0727595
cg23526071	PLXNA1	3	126749321	0.00141964	0.728323	0.805032	0.819637	0.0146058
cg16748433	ARHGEF10	8	1792758	0.00141982	0.728323	0.681038	0.351155	-0.329884
cg18611122	LASS2;LASS2	1	150947896	0.00142025	0.728323	0.226853	0.275201	0.0483479
cg00120932	TRIM31	6	30079436	0.00142312	0.728323	0.655666	0.682759	0.0270924
cg09674500		16	85497585	0.00142325	0.728323	0.873375	0.882565	0.0091898
cg24679423	USP3	15	63795662	0.0014254	0.728323	0.105998	0.097979	-0.0080187
cg12488111	CRIP2	14	105945699	0.00142632	0.728323	0.543883	0.481547	-0.0623354
cg20001070	UPP1;UPP1	7	48131586	0.00142723	0.728323	0.314376	0.381227	0.0668516
cg21549577		5	102151720	0.00143071	0.728323	0.842972	0.83999	-0.00298142
cg20555305	CPSF1;MIR1234	8	145626588	0.00143107	0.728323	0.864444	0.849882	-0.0145621
cg15684162	MAP3K3;MAP3K3	17	61712639	0.00143216	0.728323	0.8563	0.872196	0.0158961
cg12176709	DRD2;DRD2	11	113346485	0.00143716	0.72851	0.300856	0.276039	-0.0248167
cg27492942	CISD3;MLLT6	17	36885965	0.0014373	0.72851	0.488333	0.536327	0.0479943
cg24283019		6	32381449	0.00143807	0.72851	0.228945	0.188379	-0.040566
cg02802634		16	86772171	0.00143992	0.72851	0.883304	0.90516	0.0218561
cg01338139	C15orf53	15	38987640	0.00144089	0.72851	0.442488	0.552605	0.110118
cg13515881	BDKRB2	14	96670628	0.0014458	0.728904	0.412506	0.498338	0.0858321
cg03506660	PPIL5;PPIL5	14	50068252	0.00144638	0.728904	0.806648	0.827461	0.020813
cg14042714	C3	19	6707175	0.00144689	0.728904	0.837818	0.849078	0.0112597
cg07119871	PRIMA1	14	94253356	0.00144836	0.728904	0.81098	0.828524	0.0175434
cg09609051	DPF2	11	65102891	0.00145461	0.730452	0.766753	0.745051	-0.0217021
cg08552446	PRKG1;PRKG1	10	52898733	0.00145657	0.730452	0.853301	0.850837	-0.00246387
cg11661000	BRSK2	11	1413315	0.00145947	0.730452	0.828711	0.859269	0.0305576
cg21663431	SLC44A2;SLC44A2	19	10736355	0.00146281	0.730452	0.846829	0.801619	-0.0452099
cg21786372	PRDM16;PRDM16	1	3147622	0.00146314	0.730452	0.860117	0.872785	0.0126686
cg08015278		3	73976278	0.00146838	0.730452	0.535215	0.581972	0.046757
cg06531475	SAMD11	1	870791	0.00146838	0.730452	0.54297	0.491262	-0.0517086
cg26262840	C14orf102;C14orf102	14	90767686	0.00147013	0.730452	0.576679	0.644785	0.0681062
cg06408185	CDKL5	X	18443714	0.00147118	0.730452	0.275582	0.190607	-0.0849747
cg11545072		4	128548799	0.0014756	0.730452	0.771814	0.759018	-0.0127965
cg16109862	ASB2	14	94413832	0.00147582	0.730452	0.867273	0.8529	-0.0143739
cg16974075		10	13093279	0.00147649	0.730452	0.797349	0.823699	0.0263499
cg10655471	SPTBN4	19	41025339	0.00147676	0.730452	0.464895	0.42838	-0.0365156
cg15479754	ADARB2	10	1447082	0.00148206	0.730452	0.851967	0.840962	-0.0110053
cg01678788		7	151012255	0.00148434	0.730452	0.15886	0.132841	-0.0260195
cg06240124	PLK1	16	23690079	0.00148798	0.730452	0.0993207	0.111104	0.0117836
cg11694223	CLU	8	27473467	0.0014897	0.730452	0.877497	0.868598	-0.00889959
cg18893514	WDYHV1	8	124442302	0.00149088	0.730452	0.837562	0.850303	0.0127409
cg09798536		6	28457348	0.00149131	0.730452	0.180866	0.165083	-0.0157831
cg18390025	ELOVL3	10	103986736	0.00149163	0.730452	0.450616	0.406034	-0.0445819
cg04984879	GGA1;GGA1;GGA1	22	38004468	0.00149183	0.730452	0.0758341	0.0893287	0.0134946
cg20441135	CPEB3	10	93999132	0.00149398	0.730452	0.838058	0.825325	-0.0127329
cg25449283	PIP	7	142836700	0.00149401	0.730452	0.767212	0.790551	0.0233386
cg16474948	AXIN1;AXIN1	16	339746	0.00149429	0.730452	0.845192	0.858072	0.0128802
cg09225162	MNS1	15	56757806	0.00149998	0.730452	0.389666	0.327083	-0.0625837
cg04021706	AHRR	5	389763	0.00150412	0.730452	0.893305	0.883653	-0.009652
cg06343355		6	29521023	0.00150856	0.730452	0.544743	0.478365	-0.0663781
cg07224438	CNNM4	2	97426485	0.00150957	0.730452	0.0637511	0.0691884	0.00543733
cg16598810	DEPDC1;DEPDC1	1	68962176	0.00151247	0.730452	0.131056	0.122938	-0.00811764
cg23170771	DNAJB6;DNAJB6	7	157129064	0.00151252	0.730452	0.159844	0.1395	-0.0203433
cg01326206	DHX30;DHX30	3	47845672	0.00151581	0.730452	0.721306	0.750803	0.0294972
cg08660562	IRAK3;IRAK3	12	66627900	0.00151664	0.730452	0.746858	0.775595	0.0287369
cg19930491		1	101537712	0.00152195	0.730452	0.819219	0.792579	-0.0266402
cg13218513	SLC8A3;SLC8A3;SLC8A3;SLC8A3	14	70582077	0.00152387	0.730452	0.828122	0.794477	-0.0336458
cg17307230		8	74253188	0.00152423	0.730452	0.597878	0.553502	-0.0443761
cg23836737		4	53411703	0.00152427	0.730452	0.413355	0.454367	0.0410124
cg03115019	FN3K	17	80708279	0.00152709	0.730452	0.785918	0.867497	0.0815794
cg20952901	ABHD8	19	17403529	0.0015295	0.730452	0.0963223	0.0812279	-0.0150944
cg00694258		10	32038939	0.00153118	0.730452	0.615292	0.686951	0.0716581
cg21805136		X	39436529	0.00153284	0.730452	0.730628	0.744852	0.0142239
cg15581269		2	88650618	0.00153404	0.730452	0.265645	0.253141	-0.0125035
cg03966514	SPG20;SPG20;SPG20;SPG20	13	36919738	0.00153474	0.730452	0.265539	0.249366	-0.0161731
cg25717844	GAL3ST4	7	99765818	0.00153582	0.730452	0.186326	0.166995	-0.0193306
cg27247689		8	73445394	0.00153729	0.730452	0.708225	0.68096	-0.0272653
cg24841244	CD3D;CD3D;CD3D;CD3D	11	118213330	0.00153816	0.730452	0.779484	0.757773	-0.0217109
cg13300273	GPR25	1	200842890	0.00153817	0.730452	0.314762	0.261021	-0.0537406
cg03721175		5	173390427	0.00153886	0.730452	0.845202	0.85968	0.0144778
cg12612137		4	187025654	0.00154041	0.730452	0.265314	0.255605	-0.00970994
cg17095731	LRP8;LRP8;LRP8;LRP8	1	53794313	0.00154239	0.730452	0.729429	0.708613	-0.0208164
cg09041614	MRPL13	8	121417181	0.0015489	0.730452	0.868814	0.856763	-0.0120518
cg01610231	PITX2;PITX2	4	111555314	0.00154974	0.730452	0.167136	0.153445	-0.0136911
cg15067870	PDK2	17	48183288	0.00155068	0.730452	0.892001	0.879737	-0.0122636
cg03387145		15	100465995	0.0015511	0.730452	0.659368	0.720896	0.061528
cg18877514	PXMP2;POLE	12	133262879	0.0015532	0.730452	0.869579	0.857517	-0.0120614
cg25089332	XPC;XPC;LSM3;XPC;XPC;XPC	3	14220171	0.00155329	0.730452	0.0929953	0.084748	-0.00824731
cg26308012	TRAPPC9;TRAPPC9	8	141359592	0.00155376	0.730452	0.550227	0.593023	0.0427961
cg15234197		11	68924956	0.00155837	0.730452	0.472298	0.521106	0.0488078
cg06561886	SLC44A2;SLC44A2;SLC44A2	19	10736299	0.00155958	0.730452	0.809785	0.748767	-0.0610184
cg21887373	DPP10	2	115420260	0.00156378	0.730452	0.808856	0.845225	0.0363688
cg22325292	FN3K	17	80708367	0.00156395	0.730452	0.635394	0.829284	0.193889
cg06599390	PRSSL1	19	695568	0.00156471	0.730452	0.137088	0.161168	0.02408
cg12286516		17	77764329	0.00156582	0.730452	0.250634	0.224725	-0.0259087
cg09160017	C20orf103	20	9494997	0.00156593	0.730452	0.135648	0.148041	0.0123934
cg06826341	LHX4	1	180207363	0.00156671	0.730452	0.382086	0.329092	-0.0529946
cg04227745		2	170284215	0.00156815	0.730452	0.842769	0.856816	0.0140475
cg06008435		6	25027714	0.00156846	0.730452	0.342588	0.297026	-0.0455618
cg10515125	ANKRD11	16	89437361	0.00157042	0.730452	0.904784	0.893125	-0.0116595
cg22418668		13	72451660	0.00157066	0.730452	0.806272	0.789307	-0.0169655
cg21155796	HDLBP;HDLBP	2	242212141	0.00157286	0.730452	0.105188	0.117239	0.0120513
cg23821082	CTTNBP2NL	1	112938627	0.0015736	0.730452	0.0784171	0.0860867	0.00766953
cg14610958	ANGEL2	1	213189641	0.00157599	0.730452	0.859695	0.876073	0.0163771
cg08541895	NR2C2AP	19	19315349	0.00157602	0.730452	0.761561	0.732401	-0.0291594
cg01803859	CDH17;CDH17	8	95221342	0.00157805	0.730452	0.857552	0.867878	0.0103263
cg16920238	CCDC57	17	80076378	0.00158175	0.730452	0.907074	0.923298	0.0162237
cg10582827		6	28584464	0.00158454	0.730452	0.530235	0.59157	0.0613353
cg06638113	CNTNAP2	7	148036495	0.00158633	0.730452	0.179777	0.162399	-0.0173781
cg22536150	CHST2	3	142840129	0.00158712	0.730452	0.166807	0.154542	-0.0122652
cg20991723		1	152506922	0.00158769	0.730452	0.769863	0.796278	0.0264152
cg19460508	PARVB;PARVB	22	44422195	0.00158841	0.730452	0.709263	0.751244	0.041981
cg07325001		22	46458783	0.00159254	0.730452	0.752177	0.772547	0.0203696
cg12897067		5	135418308	0.00159377	0.730452	0.253706	0.414812	0.161106
cg24741299	EDC3;EDC3;EDC3	15	74987869	0.00159387	0.730452	0.206136	0.158841	-0.047295
cg02614217		4	122632774	0.00159433	0.730452	0.186697	0.196117	0.00941975
cg03446835		11	116147720	0.00159553	0.730452	0.572762	0.617106	0.0443435
cg24908198	TP53AIP1	11	128812992	0.00159654	0.730452	0.862616	0.874794	0.0121786
cg02284273	FRMD4A	10	14051679	0.00159784	0.730452	0.643829	0.593422	-0.0504072
cg19197212	C2CD4B;C2CD4B	15	62457456	0.001599	0.730452	0.188668	0.172163	-0.0165054
cg12385425	TMEM17;TMEM17	2	62733576	0.00160167	0.730452	0.131615	0.143011	0.0113967
cg04574723	P2RY4	X	69479214	0.00160275	0.730452	0.843189	0.822438	-0.0207506
cg06010324		10	125260294	0.00160874	0.730452	0.548527	0.600294	0.0517667
cg24479752	NCRNA00171	6	30005173	0.00161013	0.730452	0.272625	0.320702	0.0480764
cg06697175		11	110047230	0.00161392	0.730452	0.36293	0.406166	0.0432358
cg18114887		1	26246954	0.00161563	0.730452	0.840389	0.848995	0.00860539
cg03899054		8	143206674	0.0016157	0.730452	0.601107	0.650787	0.0496805
cg27468224		4	55031503	0.001616	0.730452	0.852817	0.867513	0.0146961
cg20891116	BTNL2	6	32363228	0.00161643	0.730452	0.829265	0.852124	0.022859
cg22053565	COG6;COG6;COG6	13	40228485	0.00161787	0.730452	0.771951	0.772572	0.000620979
cg09996284	BGLAP	1	156211851	0.00161797	0.730452	0.376502	0.423807	0.0473054
cg07006091		12	114878487	0.00161844	0.730452	0.288489	0.264629	-0.0238607
cg18948877		2	242904738	0.00162272	0.730452	0.826496	0.785501	-0.040995
cg06927134	DGCR14;TSSK2	22	19118202	0.00162343	0.730452	0.858471	0.870072	0.0116009
cg05608511	C5orf33;C5orf33	5	36195177	0.00162459	0.730452	0.891379	0.883368	-0.00801079
cg24320737	WDR27	6	170068102	0.00162749	0.730452	0.941463	0.945777	0.00431355
cg08772942		17	2626991	0.00162909	0.730452	0.907649	0.890977	-0.016672
cg02334987	FBXL16	16	751450	0.00163091	0.730452	0.328096	0.377897	0.0498011
cg06556435		5	74350752	0.00163218	0.730452	0.899476	0.90861	0.00913368
cg21588215	HLA-DQB1	6	32632937	0.00163258	0.730452	0.16645	0.101971	-0.0644785
cg00268185	MYLK;MYLK;MYLK;MYLK	3	123602768	0.00163509	0.730452	0.303965	0.270845	-0.0331196
cg19682013		15	45996608	0.00163593	0.730452	0.184127	0.160281	-0.0238462
cg13872541	KCNT1	9	138661146	0.00163721	0.730452	0.782329	0.810991	0.0286629
cg17955195	KIAA1432;KIAA1432	9	5656398	0.00163861	0.730452	0.790868	0.776213	-0.0146549
cg18691434	STAG3;GPC2	7	99775425	0.00164126	0.730452	0.30553	0.257009	-0.0485208
cg11719952	KLHL35	11	75140567	0.00164451	0.730452	0.837304	0.861355	0.0240503
cg04160749		8	58172571	0.00164525	0.730452	0.76417	0.823801	0.0596314
cg07657357	PPL	16	4942393	0.00164675	0.730452	0.588961	0.639981	0.0510199
cg21784134	PTTG1	5	159848731	0.00164703	0.730452	0.156119	0.169659	0.0135397
cg13435649		2	182550065	0.001649	0.730452	0.378917	0.305199	-0.0737178
cg08046471	ART3;CXCL11	4	76958126	0.00164921	0.730452	0.839314	0.828499	-0.0108156
cg13920367	CDH1	16	68771035	0.00165377	0.731078	0.328066	0.269046	-0.0590206
cg04960128	BAT2	6	31600695	0.0016541	0.731078	0.84734	0.718703	-0.128636
cg27088726	CDH13	16	83171155	0.00165565	0.731078	0.551432	0.653015	0.101584
cg01619416		16	1110991	0.00165831	0.73135	0.745742	0.788712	0.0429702
cg24524694	PRKG1	10	52829575	0.00165962	0.73135	0.724439	0.718894	-0.00554495
cg04215359	FMNL2	2	153381623	0.0016644	0.731703	0.781915	0.765362	-0.0165528
cg20750528	HDDC3;UNC45A	15	91474456	0.00166475	0.731703	0.85226	0.829708	-0.0225518
cg23415398		2	4583549	0.00166565	0.731703	0.741807	0.724417	-0.0173896
cg06820243		6	33861053	0.00166864	0.731703	0.927734	0.934173	0.00643869
cg06637938	RPS6KL1	14	75390232	0.00167203	0.731703	0.275002	0.226238	-0.0487643
cg15259973	DSG2	18	29078565	0.00167332	0.731703	0.233669	0.203567	-0.0301018
cg17174566	ACVR2A	2	148635022	0.00167373	0.731703	0.784727	0.77437	-0.0103565
cg25294417		18	74328508	0.00167481	0.731703	0.836739	0.855577	0.0188386
cg01802687	MAEA;MAEA	4	1320135	0.00167553	0.731703	0.887368	0.897768	0.0103997
cg01218371		16	48844292	0.00167834	0.732195	0.412888	0.461239	0.0483508
cg22687982		15	89900455	0.00168071	0.732496	0.866198	0.877682	0.011484
cg11530213	PLAT;PLAT	8	42037966	0.0016839	0.733153	0.599754	0.663266	0.063512
cg18463920	TLE2	19	3036484	0.00168623	0.733436	0.203413	0.25965	0.0562368
cg04092747	ANKRD45	1	173639380	0.00168903	0.733918	0.858153	0.840648	-0.0175055
cg16202734	ARL5C	17	37321890	0.00169229	0.734169	0.235155	0.204767	-0.0303886
cg15451258		15	30117681	0.00169386	0.734169	0.182974	0.204596	0.0216221
cg09890987	NSUN2	5	6622150	0.00169629	0.734169	0.811017	0.825909	0.0148923
cg06059810	RUFY3;RUFY3;RUFY3;RUFY3;RUFY3	4	71587722	0.00169634	0.734169	0.888363	0.874016	-0.0143467
cg17965690	SLC44A2;SLC44A2	19	10736049	0.00170236	0.735013	0.81759	0.774709	-0.0428813
cg18451310	PPPDE2;XRCC6	22	42017231	0.00170288	0.735013	0.127285	0.112414	-0.0148707
cg15078822		7	52341469	0.00170363	0.735013	0.713316	0.659753	-0.0535631
cg06081518		16	3220915	0.00170617	0.735013	0.226025	0.19449	-0.0315358
cg01008365	GGH	8	63937860	0.00170893	0.735013	0.820207	0.796431	-0.0237758
cg25938192		4	40319176	0.00171087	0.735013	0.106965	0.126652	0.0196869
cg26678765	C1orf161	1	116653093	0.00171095	0.735013	0.856845	0.842387	-0.0144581
cg13874046	TMEM168	7	112430565	0.00171744	0.735013	0.13825	0.123001	-0.0152491
cg24029426		4	25995496	0.00172463	0.735013	0.422382	0.39497	-0.0274116
cg13283739		4	1765550	0.00172499	0.735013	0.172212	0.210218	0.0380062
cg09784168	DOCK4	7	111843174	0.00172635	0.735013	0.735153	0.700544	-0.034609
cg11424069	RPRD2	1	150336450	0.00172763	0.735013	0.0887245	0.0798326	-0.00889195
cg23584176	OR12D2	6	29365078	0.00172779	0.735013	0.640403	0.739308	0.0989054
cg09816420	PCDHB14;PCDHB14	5	140605851	0.00173086	0.735013	0.761879	0.72362	-0.0382589
cg00902464		1	101094117	0.00173348	0.735013	0.806222	0.833885	0.0276628
cg07040723	LOC100133469	14	106941205	0.00173348	0.735013	0.721394	0.760303	0.0389091
cg12003941	KIF25;KIF25	6	168436019	0.00173592	0.735013	0.31367	0.411188	0.0975177
cg18240653	PHACTR2;PHACTR2;PHACTR2;PHACTR2	6	144019428	0.00173799	0.735013	0.715144	0.767456	0.0523123
cg18339838	THAP5;DNAJB9;THAP5	7	108210215	0.00173819	0.735013	0.0618687	0.0659187	0.00405006
cg24115922	MRI1;MRI1	19	13875297	0.00173985	0.735013	0.112508	0.101282	-0.0112257
cg18892128		6	31409575	0.00174068	0.735013	0.123792	0.0893963	-0.0343953
cg26350347	GADL1	3	30936397	0.00174072	0.735013	0.189064	0.210383	0.0213189
ch.13.470465F	LHFP	13	40046596	0.00174085	0.735013	0.0746831	0.0849232	0.0102401
cg04353131		6	88755259	0.00174429	0.735013	0.765202	0.730913	-0.0342896
cg13869341	WASH5P	1	15865	0.00174811	0.735013	0.815509	0.857659	0.0421499
cg23855901	TSSC1	2	3283997	0.00175347	0.735013	0.842766	0.860925	0.0181587
cg01909705	CD9	12	6337308	0.00175643	0.735013	0.882284	0.871456	-0.0108281
cg15078825		1	182204191	0.00175841	0.735013	0.86628	0.883269	0.0169887
cg10438564	STATH;STATH	4	70860724	0.00176195	0.735013	0.804732	0.795739	-0.00899364
cg16910238	UBE2U	1	64668576	0.00176533	0.735013	0.884057	0.868801	-0.0152558
cg27194182		19	294492	0.00176831	0.735013	0.150762	0.203389	0.0526272
cg09074755	OVCH1	12	29650711	0.00176918	0.735013	0.964976	0.959324	-0.00565254
cg10735015	PHACTR2;PHACTR2	6	143928643	0.00176919	0.735013	0.418246	0.452179	0.0339334
cg08396193	HOXA7	7	27193709	0.00176946	0.735013	0.839197	0.818102	-0.0210944
cg23742314		12	5282086	0.00177194	0.735013	0.804939	0.823262	0.0183238
cg20792062	KCNA5;KCNA5	12	5153288	0.0017729	0.735013	0.274209	0.242303	-0.0319063
cg00350158		11	40713713	0.00177511	0.735013	0.674014	0.624645	-0.0493687
cg24676514		17	14200590	0.00177626	0.735013	0.179879	0.159864	-0.0200143
cg10068917	GGH	8	63952060	0.00177858	0.735013	0.129382	0.139745	0.0103631
cg01283246	FBXL21;FBXL21	5	135266135	0.00177946	0.735013	0.0770631	0.0625911	-0.014472
cg10118828	NDST3	4	118955484	0.0017796	0.735013	0.178952	0.195572	0.0166199
cg05143887	ACSS3	12	81471938	0.00178033	0.735013	0.0742699	0.083002	0.00873212
cg11409998	SOX3	X	139587372	0.00178109	0.735013	0.334087	0.250044	-0.0840421
cg02447304		6	74024628	0.00178146	0.735013	0.319104	0.253988	-0.065116
cg22840556	IQCF2	3	51897222	0.00178243	0.735013	0.931827	0.937766	0.0059398
cg05931054		6	11654646	0.00178583	0.735013	0.763305	0.724225	-0.0390798
cg23204968	HOXA5	7	27183816	0.00178854	0.735013	0.819156	0.76933	-0.0498259
cg10530128	SLC35A2;SLC35A2;SLC35A2	X	48769550	0.00178881	0.735013	0.528519	0.463345	-0.0651738
cg20735988	PBLD;PBLD	10	70062188	0.00179004	0.735013	0.300139	0.339285	0.0391464
cg02457683	DCAF8;DCAF8;DCAF8;DCAF8;DCAF8	1	160232016	0.00179056	0.735013	0.080564	0.0703977	-0.0101663
cg26582338	C3orf33	3	155523741	0.00179406	0.735013	0.185753	0.200064	0.0143109
cg24127866	ABCA5	17	67322737	0.00179434	0.735013	0.120505	0.108307	-0.0121978
cg20189913	DLX6AS	7	96633631	0.0018003	0.735013	0.483044	0.521706	0.0386626
cg23318893	HLA-J;NCRNA00171	6	29974083	0.00180138	0.735013	0.592705	0.668138	0.0754332
cg06513673		1	2357638	0.00180307	0.735013	0.779459	0.792331	0.0128715
cg01052065	PAK3;PAK3;PAK3	X	110339654	0.00180373	0.735013	0.145958	0.163652	0.0176941
cg09169117	FMNL2	2	153302353	0.00180392	0.735013	0.821313	0.836202	0.0148889
cg23343264	RFC5;RFC5;RFC5;RFC5	12	118454133	0.00180455	0.735013	0.353961	0.421086	0.0671246
cg00653997	DOC2A	16	30018549	0.00180516	0.735013	0.848673	0.862487	0.013814
cg15798837		3	54122146	0.00180544	0.735013	0.559368	0.494112	-0.0652555
cg01859616	TP53I11;TP53I11	11	44970771	0.00180682	0.735013	0.621613	0.600308	-0.0213047
cg03571320	AGPAT2;AGPAT2	9	139582389	0.00180972	0.735013	0.228269	0.254281	0.0260114
cg25771683		12	5538415	0.00180995	0.735013	0.411144	0.479714	0.06857
cg13062455	SEL1L	14	81978021	0.00181545	0.735013	0.50227	0.471944	-0.0303261
cg15914863	CYP2W1	7	1022675	0.00181949	0.735013	0.817459	0.798317	-0.0191423
cg12736146	ABLIM1;ABLIM1;ABLIM1	10	116391608	0.00182011	0.735013	0.188521	0.210617	0.0220962
cg15689036	ERC2	3	55743535	0.00182088	0.735013	0.826606	0.838287	0.0116807
cg20039512		6	168454303	0.00182488	0.735013	0.80884	0.872578	0.0637374
cg16162391	LOC387647	10	29698368	0.00182584	0.735013	0.277128	0.216081	-0.0610471
cg11141497	TAF10	11	6633666	0.00182621	0.735013	0.0471373	0.0517842	0.00464691
cg02026637		12	132348618	0.00182692	0.735013	0.763894	0.747216	-0.0166786
cg15553840	NEGR1	1	72058414	0.00182699	0.735013	0.812075	0.799368	-0.0127069
cg20370909	RADIL	7	4859229	0.00182774	0.735013	0.72937	0.773663	0.0442938
cg13354988	ACP1;ACP1;SH3YL1;ACP1;SH3YL1;ACP1	2	263656	0.00182964	0.735013	0.327214	0.282363	-0.0448507
cg22646782	KDM4B	19	5152272	0.00183041	0.735013	0.862347	0.871599	0.00925225
cg24453153	RGS12;RGS12;RGS12	4	3416849	0.00183078	0.735013	0.698675	0.713615	0.0149395
cg11414560	PHACTR3;PHACTR3	20	58179996	0.00183156	0.735013	0.123664	0.139135	0.015471
cg12765123		10	132100019	0.00183197	0.735013	0.648347	0.495689	-0.152658
cg23658834		6	30431596	0.00183224	0.735013	0.0464639	0.051106	0.00464215
cg10047762	TBCD	17	80875998	0.00183321	0.735013	0.635984	0.668562	0.0325786
cg11458555	GRIA3;GRIA3	X	122317627	0.00183918	0.736727	0.466043	0.370122	-0.0959216
cg10127660	REEP4	8	21996234	0.00184364	0.736727	0.663147	0.701271	0.0381239
cg10046115		2	73404209	0.00184409	0.736727	0.136641	0.151322	0.0146809
cg26939283	KPRP	1	152731117	0.00184684	0.736727	0.794179	0.820141	0.0259621
cg02213684	PITX1	5	134366534	0.00184693	0.736727	0.195873	0.176317	-0.0195562
cg19754013	SMG5;TMEM79;TMEM79	1	156252628	0.00184763	0.736727	0.0976843	0.107547	0.00986227
cg16851402		8	90636522	0.00185111	0.737118	0.791858	0.818213	0.0263549
cg03814872	DSP;DSP	6	7541066	0.00185199	0.737118	0.445187	0.406447	-0.0387397
cg15829088		1	247802935	0.00185434	0.737379	0.259117	0.323822	0.064705
cg18105361		5	135536668	0.00185844	0.737721	0.589384	0.616451	0.0270663
cg21049825		12	102248833	0.00185859	0.737721	0.810303	0.83774	0.0274367
cg19386484	MEST;MEST;MEST;MESTIT1	7	130131709	0.00186497	0.737957	0.558717	0.5845	0.0257833
cg18195238		8	64681840	0.0018669	0.737957	0.589279	0.552253	-0.0370263
cg26221992		6	74024572	0.001867	0.737957	0.251531	0.231157	-0.0203734
cg23454517	TBC1D16	17	77917772	0.00186725	0.737957	0.87206	0.858181	-0.0138784
cg08859912	ABHD13;ABHD13;LIG4	13	108870823	0.00186833	0.737957	0.062573	0.0684901	0.00591717
cg26550214		5	34609493	0.00187218	0.737957	0.625504	0.654936	0.0294316
cg14413862	NLRP3;NLRP3;NLRP3;NLRP3;NLRP3;NLRP3;NLRP3;NLRP3	1	247582066	0.00187234	0.737957	0.901511	0.891741	-0.00977066
cg02538280	PTPRN2;PTPRN2;PTPRN2	7	157956927	0.00187287	0.737957	0.735169	0.771825	0.0366563
cg09019916	RANBP2	2	109335672	0.00187758	0.737957	0.107689	0.1238	0.0161111
cg04420889	SGK2	20	42187103	0.00187817	0.737957	0.672918	0.725279	0.052361
cg18830697	RIMS1;RIMS1;RIMS1	6	72922368	0.00187964	0.737957	0.782295	0.775946	-0.00634891
cg24917065	SLC25A37	8	23418389	0.00188073	0.737957	0.794739	0.764033	-0.0307053
cg08433538	RALGPS1	9	129676714	0.00188427	0.737957	0.333356	0.396666	0.0633101
cg22251172	PCID2;PCID2;CUL4A;PCID2;PCID2;PCID2;CUL4A;PCID2	13	113862957	0.00188532	0.737957	0.130885	0.117626	-0.0132592
cg10244503		1	87691781	0.00188703	0.737957	0.516867	0.565935	0.0490675
cg05082376		22	42548792	0.00188836	0.737957	0.834346	0.873806	0.0394602
cg16616467	CPNE7;CPNE7	16	89642914	0.00188966	0.737957	0.867322	0.830473	-0.0368496
cg26702039		16	66170991	0.00189403	0.737957	0.520509	0.598459	0.0779507
cg05474943		4	6732464	0.00189422	0.737957	0.56722	0.59771	0.0304908
cg24807264	ZNF665	19	53667689	0.00189445	0.737957	0.872166	0.856254	-0.0159114
cg13218435	PET112L	4	152682442	0.00189486	0.737957	0.0792159	0.0888095	0.00959355
cg13858106	OBSL1;INHA	2	220436948	0.0018972	0.737957	0.785914	0.810289	0.0243748
cg07302938	ARL4A;ARL4A;ARL4A	7	12729527	0.00189952	0.737957	0.873111	0.860559	-0.0125519
cg27207932	CD40LG	X	135730306	0.00190033	0.737957	0.62034	0.613834	-0.0065064
cg00795791	PL-5283	7	135346062	0.00190243	0.737957	0.761002	0.697725	-0.063277
cg02458198	SPATA22;SPATA22;SPATA22;SPATA22;SPATA22;SPATA22	17	3375211	0.00190611	0.737957	0.928073	0.915407	-0.0126663
cg20275739	SEBOX;SEBOX	17	26692284	0.00190776	0.737957	0.858472	0.846723	-0.011749
cg05621157	SLC15A1	13	99404279	0.00190835	0.737957	0.166029	0.186812	0.0207831
cg04439622	CRIP2	14	105944942	0.00190936	0.737957	0.569236	0.483528	-0.0857083
cg21118819		1	1287259	0.00190998	0.737957	0.764531	0.719778	-0.044753
cg09918394	LASS5	12	50523625	0.0019122	0.73816	0.757902	0.819304	0.0614018
cg20818253	CDH4	20	60509306	0.00191579	0.738203	0.789969	0.775896	-0.0140728
cg05977781		17	25676386	0.00192035	0.738203	0.280165	0.261094	-0.0190716
cg09760422		2	128146352	0.00192152	0.738203	0.586192	0.637952	0.0517603
cg19153976	NEDD4	15	56286283	0.00192219	0.738203	0.143426	0.121025	-0.0224011
cg06707236	C19orf22	19	911965	0.00192374	0.738203	0.803647	0.737783	-0.0658634
cg07958502	ITGA11	15	68627404	0.00192402	0.738203	0.681124	0.708293	0.0271696
cg22049174	METTL4	18	2565651	0.00192416	0.738203	0.85012	0.849878	-0.000241627
cg10491080		17	58198766	0.00192614	0.738267	0.612417	0.759026	0.146609
cg11078221		12	115135934	0.00192772	0.738267	0.221824	0.19665	-0.0251745
cg21849552		3	14597650	0.00193151	0.739068	0.587646	0.626892	0.0392465
cg09271065	PARP4	13	25082698	0.00193359	0.739218	0.798168	0.823915	0.0257474
cg02613435	LZTS2;LZTS2	10	102756977	0.00193566	0.739358	0.100564	0.132544	0.0319799
cg22365906	ANKS1B;ANKS1B;ANKS1B	12	99548546	0.00193848	0.739787	0.658662	0.720697	0.0620349
cg21437548	40057	17	75277645	0.00194223	0.739959	0.138521	0.116964	-0.0215574
cg08335767	HMGA1;HMGA1;HMGA1;HMGA1;HMGA1;HMGA1	6	34206495	0.00194232	0.739959	0.245013	0.240336	-0.00467764
cg15086884	IGSF9B	11	133800426	0.001946	0.740142	0.91069	0.924985	0.0142946
cg00786305		2	176977220	0.00194902	0.740142	0.390225	0.343465	-0.0467604
cg07569385	GJB2	13	20766226	0.0019507	0.740142	0.35324	0.298261	-0.0549794
cg18039789	BRSK2	11	1422947	0.00195463	0.740142	0.160854	0.137032	-0.0238216
cg17199483	ABCC1;ABCC1;ABCC1;ABCC1;ABCC1	16	16042767	0.00195513	0.740142	0.245573	0.294804	0.049231
cg14798641	USP4;USP4;C3orf62	3	49314920	0.00195558	0.740142	0.569439	0.625217	0.0557783
cg26522361		5	55625247	0.00195721	0.740142	0.316783	0.364869	0.0480863
cg11755372	ECE2;ECE2;ECE2;ECE2	3	183993080	0.00195783	0.740142	0.783086	0.801184	0.0180987
cg19842065	COQ10A;COQ10A	12	56660480	0.00196103	0.740142	0.0906128	0.100491	0.00987796
cg02110182	SIX1	14	61116891	0.0019641	0.740142	0.15925	0.137155	-0.0220946
cg08322580		14	70690538	0.00196614	0.740142	0.790155	0.837387	0.0472317
cg17826679	SLC44A2;SLC44A2	19	10736038	0.001967	0.740142	0.783204	0.741531	-0.0416728
cg17945422		18	76483175	0.00196712	0.740142	0.635843	0.680223	0.0443802
cg04343928		16	85863576	0.00196827	0.740142	0.172037	0.147789	-0.0242482
cg26551072	MAP2K6	17	67530480	0.00196876	0.740142	0.900183	0.907408	0.00722553
cg07723921	KCND3;KCND3	1	112531332	0.00196998	0.740142	0.355106	0.415591	0.0604851
cg20335309	EPHA8;EPHA8	1	22899442	0.00197358	0.740859	0.408676	0.484051	0.0753744
cg12324144	LRRC34	3	169531663	0.00197551	0.740945	0.235668	0.20234	-0.0333274
cg13638427		6	29617320	0.00198049	0.741365	0.276364	0.324198	0.0478341
cg01663469	C3orf15	3	119421667	0.00198174	0.741365	0.170334	0.151619	-0.0187152
cg07721400	ADH6;ADH6	4	100130470	0.00198631	0.741365	0.807154	0.794381	-0.0127729
cg00291837		1	55460884	0.00198749	0.741365	0.721866	0.773801	0.0519353
cg04337386	C1GALT1	7	7222197	0.00199269	0.741365	0.0651856	0.0506595	-0.0145261
cg06251958	PSMC2	7	102989081	0.00199308	0.741365	0.73791	0.720532	-0.0173778
cg11867195	ZBTB33	X	119384450	0.00199413	0.741365	0.331305	0.344522	0.0132176
cg03576411		14	99172002	0.0019982	0.741365	0.834716	0.810524	-0.024192
cg09137718	DENND2A	7	140239682	0.00199896	0.741365	0.718581	0.738005	0.0194242
cg15114474		11	69451412	0.0020045	0.741365	0.193042	0.169554	-0.0234886
cg25215834	CARD14;CARD14	17	78166267	0.00200638	0.741365	0.566849	0.599981	0.0331323
cg13298199		1	208132388	0.00200878	0.741365	0.0830342	0.10593	0.0228959
cg15236483		22	46285682	0.00201019	0.741365	0.329634	0.411191	0.0815566
cg18983090	EXOSC8	13	37575004	0.00201262	0.741365	0.137132	0.125004	-0.0121281
cg20931907	CXorf67	X	51149742	0.00201313	0.741365	0.789802	0.834774	0.0449719
cg05886689	LRRC4B	19	51051890	0.00201526	0.741365	0.750804	0.770764	0.0199603
cg00698204	SIM2;SIM2	21	38080694	0.00201529	0.741365	0.292111	0.272206	-0.0199049
cg11545863		10	102487168	0.00201666	0.741365	0.827836	0.804974	-0.022862
cg02608752		8	10447774	0.00201682	0.741365	0.151083	0.174901	0.0238176
cg16719560	VAMP5	2	85811421	0.00201703	0.741365	0.16568	0.245682	0.0800019
cg08447992	PPP1R3C	10	93389086	0.00201846	0.741365	0.897454	0.890606	-0.00684848
cg02485092	WNT2;WNT2	7	116962452	0.00201922	0.741365	0.356685	0.315477	-0.0412079
cg08880849	HSPB9;KAT2A	17	40274728	0.00201978	0.741365	0.858914	0.893366	0.0344523
cg17781789		12	132976334	0.00202006	0.741365	0.72773	0.677842	-0.0498885
cg00931644	KCTD12	13	77461368	0.0020217	0.741365	0.7191	0.761875	0.0427755
cg16586200	TTC7B	14	91124164	0.00202236	0.741365	0.852126	0.867847	0.0157209
cg04961911	FANCG	9	35079141	0.00202256	0.741365	0.323471	0.289231	-0.0342398
cg14386312	ZNF544	19	58740861	0.00202428	0.741372	0.746106	0.72133	-0.0247764
cg14857063		13	110763402	0.00202974	0.741942	0.907694	0.916602	0.00890762
cg01519253		12	114886463	0.00203086	0.741942	0.0949953	0.0841042	-0.0108912
cg12354192	TNIK;TNIK;TNIK;TNIK;TNIK;TNIK;TNIK;TNIK;TNIK	3	171159987	0.00203579	0.741942	0.581979	0.632975	0.0509959
cg11918049	MAP4K4;MAP4K4;MAP4K4	2	102360816	0.00203594	0.741942	0.767684	0.792296	0.024612
cg18404041	ITIH1;ITIH1;ITIH1;ITIH1	3	52824283	0.0020377	0.741942	0.564299	0.520977	-0.0433214
cg10790698	SSBP4;SSBP4	19	18539756	0.0020386	0.741942	0.148427	0.122917	-0.0255099
cg15244874	RAB19	7	140102460	0.00204031	0.741942	0.697113	0.72596	0.0288469
cg19772011	GLP1R	6	39015339	0.00204064	0.741942	0.473511	0.450585	-0.022926
cg27332104		15	52386161	0.00204116	0.741942	0.689288	0.726756	0.0374679
cg17836579		5	95310237	0.00204822	0.743385	0.795901	0.773526	-0.0223755
cg14623316	SRGAP3;SRGAP3	3	9181382	0.00204854	0.743385	0.795547	0.830076	0.0345285
cg26924445	ACRC;BCYRN1	X	70824102	0.00205133	0.743778	0.858347	0.845304	-0.0130433
cg16360182	PPP1R13B	14	104314518	0.00205494	0.744468	0.143216	0.160675	0.0174596
cg23706819		4	89152212	0.00205749	0.744771	0.690632	0.729298	0.0386662
cg17128730	PLA2G6;PLA2G6;PLA2G6;PLA2G6	22	38577679	0.00206471	0.746042	0.130521	0.120305	-0.0102165
cg24845595	NTRK1;INSRR	1	156814488	0.00206514	0.746042	0.493516	0.409468	-0.0840487
cg13945749		5	2866465	0.0020665	0.746042	0.896624	0.886055	-0.0105687
cg11901544	SYNGAP1	6	33396247	0.00206883	0.746042	0.076947	0.0682205	-0.00872648
cg27056175	EIF2C2;EIF2C2	8	141556352	0.00207034	0.746042	0.923325	0.92862	0.005295
cg02936035	GPR111	6	47631791	0.00207127	0.746042	0.874307	0.866736	-0.00757003
cg23621097	HIC1;HIC1	17	1962236	0.00207682	0.746335	0.252666	0.203236	-0.0494299
cg26665764		8	232470	0.0020782	0.746335	0.813441	0.826208	0.0127672
cg09808235	MMEL1	1	2542588	0.00207864	0.746335	0.371634	0.329718	-0.0419163
cg15309045	SETBP1	18	42530935	0.00207893	0.746335	0.784953	0.814867	0.0299132
cg23111488		5	144538350	0.00208079	0.746386	0.719058	0.756752	0.0376933
cg01622344	LGR5	12	71833515	0.00208362	0.746787	0.115962	0.105585	-0.0103773
cg13796975		10	21467394	0.00208872	0.747761	0.860635	0.839772	-0.0208635
cg10973146	C14orf73	14	103568471	0.00209042	0.747761	0.841538	0.796336	-0.0452018
cg01821684	RAC1;RAC1	7	6415217	0.00209305	0.747761	0.638025	0.585535	-0.0524908
cg14705155		6	167490980	0.0020932	0.747761	0.903727	0.889546	-0.0141815
cg27519958	ATF6	1	161735129	0.00209683	0.747902	0.339918	0.401317	0.0613985
cg27429832	BAIAP3	16	1398627	0.00209703	0.747902	0.83022	0.842921	0.0127002
cg26724967	IL32;IL32;IL32;IL32;IL32;IL32;IL32;IL32	16	3115223	0.00210023	0.748431	0.703218	0.729695	0.0264767
cg05917284		7	155622774	0.00210281	0.748441	0.820084	0.850251	0.030168
cg21040109		X	139014368	0.00210396	0.748441	0.302386	0.259986	-0.0424001
cg18222590	PLEKHA6	1	204290972	0.00210541	0.748441	0.69656	0.734182	0.0376213
cg09205293		16	89132956	0.00210748	0.748566	0.88267	0.868123	-0.014547
cg22122862	PRDM16;PRDM16	1	2987914	0.00211416	0.75033	0.402186	0.372971	-0.0292149
cg05893902	IMPG2	3	100945574	0.00211677	0.750645	0.854367	0.839976	-0.0143902
cg19807685	HSD17B2;HSD17B2	16	82068980	0.0021196	0.751038	0.823934	0.788563	-0.035371
cg19162158	NRG1;NRG1;NRG1;NRG1;NRG1;NRG1;NRG1;NRG1;NRG1;NRG1;NRG1;NRG1	8	32405427	0.00212272	0.751322	0.252997	0.226784	-0.0262128
cg00809820	TBCD;FN3K	17	80708513	0.00212386	0.751322	0.545638	0.680212	0.134573
cg25266281		2	242904768	0.00212856	0.752377	0.838124	0.800033	-0.0380913
cg01661494	DDX24;IFI27L1;IFI27L1	14	94547832	0.00213487	0.753486	0.168272	0.150509	-0.0177628
cg05013027	GNL1	6	30509642	0.00213614	0.753486	0.187454	0.209467	0.0220128
cg26135767	NDUFB11;RBM10;NDUFB11;RBM10;NDUFB11;NDUFB11	X	47004219	0.00213729	0.753486	0.366922	0.267155	-0.0997667
cg16822407	KIAA1026;KIAA1026;KIAA1026;KIAA1026;KIAA1026	1	15392852	0.0021388	0.753486	0.161027	0.147449	-0.0135782
cg26449119		15	101383738	0.00214391	0.753486	0.625033	0.660539	0.0355052
cg01150351		1	4220528	0.0021449	0.753486	0.718098	0.736374	0.0182759
cg27112565	NRXN1;NRXN1;NRXN1;NRXN1	2	51259552	0.00214647	0.753486	0.210501	0.183052	-0.0274485
cg13745632	C10orf71;C10orf71	10	50507003	0.00215024	0.753486	0.67513	0.716628	0.0414977
cg13529623	ANO8	19	17443249	0.00215244	0.753486	0.710369	0.737257	0.0268879
cg08234256	COL4A1	13	110804709	0.00215262	0.753486	0.896967	0.887566	-0.00940126
cg03840075	SNORD116-2	15	25299157	0.00215306	0.753486	0.832479	0.854795	0.0223154
cg06660057	FOXK1	7	4762371	0.00215565	0.753486	0.84257	0.782805	-0.0597651
cg01056467		1	17216009	0.00215593	0.753486	0.0991315	0.129126	0.0299946
cg00089162	ABHD2;ABHD2	15	89682168	0.00215791	0.753486	0.694551	0.71404	0.0194894
cg26551026	CABLES1;CABLES1	18	20717693	0.00216263	0.753486	0.570952	0.614498	0.0435454
cg24590723	CACNA2D3	3	54355910	0.00216317	0.753486	0.813841	0.831674	0.0178331
cg23599559	CACNA1G;CACNA1G;CACNA1G;CACNA1G;CACNA1G;CACNA1G;CACNA1G;CACNA1G;CACNA1G;CACNA1G;CACNA1G;CACNA1G;CACNA1G;CACNA1G;CACNA1G	17	48637438	0.00216526	0.753486	0.10813	0.0949771	-0.0131525
cg26150582	GPR133	12	131605488	0.00216585	0.753486	0.851112	0.860724	0.00961178
cg23480730		14	33402027	0.00216975	0.753486	0.147613	0.128372	-0.019241
cg06731942	DIS3L;DIS3L	15	66586493	0.00217443	0.753486	0.0832152	0.0744363	-0.00877887
cg20301340	CCDC97	19	41815941	0.00217755	0.753486	0.0524958	0.0477073	-0.00478851
cg06255006		16	86653215	0.00217933	0.753486	0.939671	0.931336	-0.00833483
cg03662014	RRN3P2	16	29086271	0.00218029	0.753486	0.14231	0.164414	0.0221036
cg08373003	PITX1	5	134367099	0.00218038	0.753486	0.0821895	0.0716819	-0.0105076
cg08155584		3	82314701	0.00218081	0.753486	0.853208	0.841392	-0.0118163
cg00878747	CKM	19	45822962	0.00218153	0.753486	0.852041	0.8641	0.0120585
cg17173639	PARK2;PARK2;PARK2	6	162384350	0.00218406	0.753486	0.72056	0.831592	0.111031
cg09320971		2	42068068	0.00218446	0.753486	0.10285	0.113211	0.0103613
cg02096520	FGF16	X	76709500	0.00218498	0.753486	0.882458	0.868634	-0.0138232
cg04952599	CCNF	16	2479381	0.00218876	0.753486	0.102858	0.111775	0.00891688
cg02041944		1	6306270	0.00219224	0.753486	0.136309	0.125016	-0.0112925
cg20697025		7	1553203	0.00219265	0.753486	0.252012	0.233852	-0.0181606
cg00820958	ZNF517	8	146032149	0.00219377	0.753486	0.63661	0.657228	0.020618
cg02596331		3	69590955	0.00219507	0.753486	0.189208	0.157104	-0.0321039
cg01208318		14	106329652	0.00219522	0.753486	0.478747	0.417316	-0.0614311
cg07603278	CAMK2B;CAMK2B;CAMK2B;CAMK2B;CAMK2B;CAMK2B;CAMK2B;CAMK2B	7	44262985	0.00219635	0.753486	0.833018	0.819144	-0.0138739
cg11409275		19	1719126	0.00219794	0.753486	0.116878	0.107164	-0.00971404
cg01906944		20	45439769	0.00219813	0.753486	0.621515	0.557229	-0.064286
cg17360781		2	200329486	0.00219913	0.753486	0.228364	0.209058	-0.019306
cg14046302		2	67939758	0.00220506	0.754927	0.865285	0.876435	0.0111495
cg09407438	PDE11A	2	178973251	0.00220883	0.755622	0.881786	0.873707	-0.00807904
cg00493429	NLGN1	3	173574358	0.00221115	0.755823	0.71532	0.702331	-0.0129886
cg07584031	TIGD1;EIF4E2	2	233416387	0.00221357	0.756059	0.802621	0.822969	0.020348
cg22149555		12	133410880	0.00221676	0.756555	0.572183	0.632779	0.0605961
cg15113803	RHO	3	129247119	0.0022188	0.756627	0.818382	0.829923	0.0115411
cg07036775	ANKRD34A;POLR3GL	1	145470395	0.00222366	0.756627	0.0897632	0.0816485	-0.00811471
cg19495982		19	51162091	0.00222372	0.756627	0.259473	0.244622	-0.0148511
cg12463100	TYSND1;TYSND1	10	71906585	0.00222706	0.756627	0.0800197	0.0737491	-0.00627062
cg12247222	ABHD8	19	17403313	0.00222771	0.756627	0.114082	0.0920435	-0.0220384
cg18121989		8	134462272	0.00223139	0.756627	0.71563	0.766472	0.0508421
cg17607298		13	112727981	0.00223276	0.756627	0.338756	0.301356	-0.0374003
cg17372101	CNTNAP2	7	147500722	0.00223369	0.756627	0.586729	0.639953	0.0532249
cg18344930		5	87441081	0.00223383	0.756627	0.151135	0.179774	0.0286393
cg06602857	FOXF1	16	86542807	0.00223434	0.756627	0.159885	0.136402	-0.0234833
cg04916416	TGFBR2;TGFBR2	3	30651317	0.00223612	0.756642	0.811594	0.783659	-0.0279347
cg23599776	C6orf134	6	30611056	0.00223879	0.75696	0.846355	0.832767	-0.0135883
cg05768565	SORCS2	4	7553433	0.0022411	0.757153	0.881065	0.888756	0.00769045
cg00937263	KIAA2022;KIAA2022	X	74145012	0.00224286	0.757162	0.358744	0.271489	-0.0872542
cg18191248	NGRN;NGRN	15	90808575	0.00225077	0.758162	0.142832	0.1678	0.024968
cg04518155	C4orf27	4	170679294	0.0022508	0.758162	0.106655	0.124301	0.0176461
cg25943872	SLC16A2	X	73642385	0.00225105	0.758162	0.351864	0.27551	-0.0763546
cg03128163	EBF3	10	131686154	0.00225299	0.758231	0.798237	0.815195	0.0169578
cg00567703	HOXC4;HOXC5;HOXC6	12	54413101	0.00225516	0.758376	0.480996	0.436947	-0.0440484
cg03655847	C1orf212;C1orf212;C1orf212	1	35321316	0.00225908	0.758664	0.852824	0.843644	-0.00917945
cg24787138	TTBK1	6	43214590	0.00226084	0.758664	0.431516	0.3943	-0.0372155
cg01052502	IFT140	16	1662159	0.00226413	0.758664	0.0471179	0.0528895	0.00577162
cg14914822	NEDD4L;NEDD4L;NEDD4L	18	55713183	0.00226462	0.758664	0.130546	0.117205	-0.0133412
cg14349078	PCSK5	9	78547359	0.00226472	0.758664	0.723012	0.753919	0.0309071
cg00710343	LOC284276	18	74239137	0.00227364	0.759074	0.855155	0.842078	-0.0130769
cg19630539		19	53426388	0.00227432	0.759074	0.0915877	0.0820665	-0.0095212
cg16097655		5	131991765	0.00227622	0.759074	0.335732	0.308647	-0.0270848
cg16442852		8	738271	0.00227834	0.759074	0.879976	0.867593	-0.0123822
cg16371032	ESRP1;ESRP1;ESRP1;ESRP1;ESRP1	8	95654541	0.00227973	0.759074	0.14323	0.123003	-0.020227
cg02509730	CLYBL	13	100310205	0.00228122	0.759074	0.224707	0.260271	0.0355641
cg12070022	MESTIT1;MEST;MEST	7	130130189	0.00228277	0.759074	0.517975	0.47689	-0.0410843
cg19192590	PDE11A;PDE11A;PDE11A;PDE11A	2	178524533	0.00228295	0.759074	0.251939	0.319926	0.0679868
cg20119635	DYNLT3	X	37707074	0.00228328	0.759074	0.386021	0.359769	-0.0262521
cg07807575	AHR	7	17338230	0.00228336	0.759074	0.272758	0.303389	0.030631
cg08157684	SYTL1	1	27675934	0.00228705	0.759719	0.361519	0.351841	-0.0096782
cg07562483	LOC387647	10	29698470	0.00228982	0.760063	0.153776	0.108931	-0.0448443
cg08145292	KCNQ5;KCNQ5;KCNQ5;KCNQ5;KCNQ5	6	73867933	0.00229597	0.760807	0.803937	0.602973	-0.200964
cg23256297	ZNF608	5	123987523	0.00229814	0.760807	0.107726	0.0941243	-0.0136017
cg23189175	BAI1	8	143546825	0.00229969	0.760807	0.662752	0.68535	0.0225971
cg02085786	TSPAN13	7	16797770	0.00229984	0.760807	0.775063	0.762642	-0.0124212
cg14478815		15	62513774	0.00230233	0.760807	0.722228	0.746664	0.0244352
cg11427177	CAPN3;CAPN3;CAPN3;CAPN3;CAPN3;CAPN3	15	42650662	0.00230448	0.760807	0.853626	0.873331	0.019705
cg20320494	ZNF718	4	124232	0.00230737	0.760807	0.29735	0.149421	-0.147929
cg26567736	NTM	11	131758433	0.00230779	0.760807	0.667566	0.713417	0.0458514
cg21468929	EMX2OS	10	119295619	0.00230897	0.760807	0.31321	0.278882	-0.0343275
cg20684549	LPPR3	19	822842	0.00230952	0.760807	0.595425	0.568546	-0.0268793
cg06510074		7	121957221	0.00231351	0.761097	0.264153	0.237849	-0.026304
cg27427581		10	8075716	0.0023139	0.761097	0.628597	0.67121	0.0426132
cg16339097		3	82293457	0.00232289	0.762442	0.781098	0.751002	-0.0300965
cg09567173		16	54354640	0.00232312	0.762442	0.856325	0.833631	-0.0226943
cg09408917		21	38069321	0.00232323	0.762442	0.290721	0.276448	-0.0142731
cg00134645		5	76940989	0.00233393	0.764475	0.170608	0.154484	-0.0161242
cg15188182	C2CD4B	15	62457647	0.00233461	0.764475	0.257775	0.247018	-0.0107572
cg20080624	DLX5	7	96651111	0.00233855	0.764475	0.249967	0.229701	-0.0202662
cg02172652	LDOC1L	22	44894165	0.00233953	0.764475	0.0561836	0.0620271	0.00584355
cg01514668	MIR129-2	11	43602179	0.00233974	0.764475	0.295634	0.264531	-0.0311029
cg11625868	ZFP90	16	68572892	0.00234135	0.764475	0.13139	0.158285	0.0268956
cg07227033	ARL4A;ARL4A;ARL4A	7	12725802	0.00234493	0.764475	0.633875	0.676821	0.0429456
cg02758586	RAB5C;RAB5C	17	40278791	0.00234699	0.764475	0.900018	0.890659	-0.00935976
cg23682007	CREG1	1	167523064	0.00235003	0.764475	0.087175	0.0951494	0.00797448
cg27312798	ADSSL1;ADSSL1	14	105213100	0.0023538	0.764475	0.835001	0.792219	-0.0427819
cg26098768		20	2187533	0.00235492	0.764475	0.595692	0.522865	-0.0728268
cg23476877		5	176543964	0.00235562	0.764475	0.377097	0.315383	-0.0617142
cg21625568		5	173738479	0.00235564	0.764475	0.590073	0.628451	0.038378
cg22766080	NEFH	22	29875784	0.00236272	0.764475	0.229754	0.202102	-0.0276521
cg16652328	GLB1;TMPPE;TMPPE;GLB1;GLB1	3	33138982	0.00236277	0.764475	0.130621	0.117188	-0.0134323
cg17970299	ZNF385A;ZNF385A;ZNF385A	12	54772804	0.00236507	0.764475	0.851022	0.832646	-0.018376
cg01590361	KIAA1239	4	37247954	0.00236639	0.764475	0.846212	0.824287	-0.0219252
cg27299033	RTN4RL1	17	1883179	0.00236651	0.764475	0.911919	0.902289	-0.0096307
cg11278602	HCG4	6	29760757	0.00236827	0.764475	0.103296	0.114598	0.0113022
cg01520447	NCK2;NCK2;NCK2	2	106498162	0.00237511	0.764475	0.916186	0.906212	-0.00997382
cg02571055	TULP4;TULP4	6	158896790	0.00237623	0.764475	0.840107	0.81962	-0.0204875
cg23999973	SUDS3	12	118814623	0.00238216	0.764475	0.069833	0.0860972	0.0162642
cg15190747	BCL2L10	15	52405133	0.00238272	0.764475	0.941923	0.933924	-0.00799937
cg14240223	NOTCH1	9	139429185	0.00238588	0.764475	0.722529	0.695928	-0.0266013
cg14666908	STK19;DOM3Z	6	31937758	0.00238671	0.764475	0.718638	0.745926	0.0272884
cg08292024	GNAT1;GNAT1	3	50231845	0.00239046	0.764475	0.369582	0.427056	0.057474
cg22624907		1	80447732	0.00239061	0.764475	0.835746	0.810375	-0.0253707
cg13502403		12	1614380	0.0023925	0.764475	0.448152	0.428165	-0.0199875
cg26881677		8	144821641	0.00239708	0.764475	0.790516	0.805014	0.0144974
cg17260180	SLC13A5;SLC13A5	17	6610104	0.00239712	0.764475	0.753622	0.769198	0.0155766
cg14193550		6	29621467	0.00239955	0.764475	0.214171	0.262302	0.0481307
cg14323977		9	35160337	0.0023996	0.764475	0.689692	0.718959	0.0292671
cg15766492	H2BFWT;MIR1256	X	103268280	0.00240239	0.764475	0.849087	0.823557	-0.02553
cg00656991	FAM135A;FAM135A;FAM135A;FAM135A	6	71136165	0.00240362	0.764475	0.846829	0.841044	-0.00578459
cg05219035	PNMA5;PNMA5;PNMA5	X	152161930	0.00240431	0.764475	0.752453	0.763297	0.0108433
cg04918978		10	102441148	0.0024052	0.764475	0.283131	0.266707	-0.0164237
cg04612566	C8orf31;C8orf31	8	144120706	0.00240682	0.764475	0.745091	0.689358	-0.0557332
cg10160939		10	45360880	0.00240723	0.764475	0.788629	0.741584	-0.0470442
cg19155557	CTNNB1;CTNNB1;CTNNB1	3	41240643	0.00241024	0.764475	0.277938	0.293396	0.0154583
cg06832791		8	28256782	0.00241133	0.764475	0.798566	0.811126	0.0125603
cg25434223	ELAVL3;ELAVL3;ELAVL3;ELAVL3	19	11591491	0.00241272	0.764475	0.286643	0.255305	-0.0313385
cg27584146	PIK3R3	1	46599915	0.00241322	0.764475	0.897423	0.885837	-0.0115863
cg20677521	MEMO1;MEMO1	2	32191527	0.00241492	0.764475	0.822357	0.814023	-0.00833435
cg02331649	TMEM110	3	52926322	0.00241499	0.764475	0.371971	0.410421	0.0384501
cg20172258		10	133878853	0.00241503	0.764475	0.70463	0.692766	-0.0118642
cg10432947	NAT8L	4	2062441	0.00241881	0.764475	0.782514	0.707702	-0.0748123
cg08204843	BDH1;BDH1;BDH1	3	197237154	0.00241923	0.764475	0.0793033	0.0898375	0.0105342
cg21649089		17	14198392	0.00242021	0.764475	0.507526	0.650076	0.14255
cg08457495	TBKBP1	17	45771936	0.00242458	0.764475	0.124769	0.117033	-0.0077364
cg14974749	HOXA5	7	27181480	0.00242548	0.764475	0.902022	0.885175	-0.0168466
cg24452591		12	47224823	0.00242602	0.764475	0.2272	0.250346	0.0231459
cg17822325	SERINC2	1	31896462	0.00242797	0.764475	0.43809	0.427194	-0.0108962
cg19784470	OR7C2	19	15052011	0.00243127	0.764475	0.879372	0.867579	-0.0117931
cg22673583	AADACL4	1	12719049	0.00243276	0.764475	0.166767	0.213849	0.0470818
cg07507257	NPC1	18	21112105	0.00243378	0.764475	0.90876	0.895402	-0.0133582
cg06746884	DMD;DMD;DMD;DMD;DMD;DMD;DMD;DMD;DMD;DMD;DMD;DMD;DMD;DMD;DMD;DMD;DMD;DMD	X	31285129	0.00243395	0.764475	0.254457	0.288723	0.0342662
cg14388049	TSPAN15	10	71211838	0.00243438	0.764475	0.275699	0.254629	-0.0210702
cg14804593		4	189139691	0.00243631	0.764475	0.729593	0.643276	-0.0863178
cg05313263	WDR25;WDR25	14	100906689	0.00244099	0.764475	0.371381	0.439255	0.0678744
cg02828104	TMEM189;TMEM189;TMEM189;TMEM189-UBE2V1	20	48770800	0.00244187	0.764475	0.540736	0.603179	0.0624432
cg12294334	AR	X	66763501	0.00244476	0.764475	0.598131	0.659247	0.0611162
cg24926947		X	154036126	0.00244794	0.764475	0.884314	0.874088	-0.010226
cg15641657		12	103344564	0.00244978	0.764475	0.275792	0.255973	-0.0198194
cg04130788	SORCS2	4	7304777	0.00245422	0.764475	0.796299	0.827557	0.0312577
cg02398342	TBCD;FN3K	17	80708632	0.00245475	0.764475	0.605129	0.800417	0.195288
cg07437546		6	91096062	0.00245644	0.764475	0.687093	0.720142	0.0330493
cg07770093		X	136115530	0.00245663	0.764475	0.437651	0.338447	-0.0992049
cg20134215	MCHR2;MCHR2	6	100441407	0.00245892	0.764475	0.340031	0.30117	-0.038861
cg08629895		17	41787856	0.00245981	0.764475	0.802539	0.816541	0.0140019
cg04530028		11	69919475	0.00246007	0.764475	0.150089	0.129057	-0.0210319
cg21619846		6	30421463	0.00246093	0.764475	0.0893479	0.0796809	-0.00966707
cg05467160	EVX2	2	176945526	0.00246257	0.764475	0.272392	0.246048	-0.0263448
cg24143305	HLA-DQA1	6	32604865	0.00246342	0.764475	0.684317	0.760667	0.0763502
cg01327552	RPS6KA2	6	167275809	0.0024645	0.764475	0.11277	0.125181	0.0124113
cg20445727		11	110728789	0.0024669	0.764475	0.835137	0.827186	-0.00795074
cg02829992		2	10710499	0.00246826	0.764475	0.882672	0.857897	-0.0247745
cg10661191		3	128417196	0.00247195	0.764475	0.181208	0.160784	-0.0204234
cg20783956		4	189358149	0.00247206	0.764475	0.768011	0.796552	0.0285403
cg06009267	EPPK1	8	144948764	0.0024733	0.764475	0.627835	0.676694	0.0488589
cg05415131	DTX4	11	58940866	0.00247382	0.764475	0.089546	0.081321	-0.00822501
cg16310774	C5orf44;TRIM23;C5orf44;C5orf44;TRIM23;C5orf44;TRIM23	5	64920439	0.00247459	0.764475	0.0753897	0.0651747	-0.0102151
cg13022534	SH3PXD2B	5	171831028	0.00247596	0.764475	0.874677	0.884928	0.0102508
cg10290764	CSMD1	8	4849399	0.00247678	0.764475	0.135087	0.117657	-0.0174305
cg15877520	RNF39;RNF39	6	30039376	0.00247824	0.764475	0.148827	0.28465	0.135823
cg03455225	UBE2E2	3	23313729	0.00247853	0.764475	0.782922	0.890869	0.107947
cg00959249	PCSK1	5	95768997	0.00248162	0.764592	0.168685	0.151171	-0.0175138
cg00089091	DPP10;DPP10	2	115919950	0.00248708	0.764592	0.220097	0.199277	-0.0208198
cg05768747		11	15574255	0.00248744	0.764592	0.883884	0.877379	-0.00650546
cg02439789	SAMD11	1	871441	0.00248976	0.764592	0.634355	0.584998	-0.0493571
cg21935083	RAD50;RAD50	5	131892314	0.00249004	0.764592	0.222166	0.247632	0.0254663
cg16423028	NKAIN3	8	63160417	0.00249134	0.764592	0.210616	0.189435	-0.0211805
cg22501885		5	1702158	0.00249324	0.764592	0.848021	0.832199	-0.0158222
cg02289903	RPS6KA2;RPS6KA2	6	166876736	0.00249467	0.764592	0.434233	0.37107	-0.0631624
cg18271913	MFSD4	1	205561852	0.00249469	0.764592	0.832208	0.843019	0.0108111
cg00240809	C16orf68;C16orf68	16	8715546	0.00250395	0.765835	0.0547653	0.0602441	0.0054788
cg16631025	USP6NL	10	11653237	0.00250399	0.765835	0.0584862	0.0644433	0.00595711
cg02948862	CBFA2T3	16	89035532	0.00250634	0.765835	0.868941	0.853915	-0.0150255
cg03465499	MRGPRF;MRGPRF	11	68781279	0.0025071	0.765835	0.45551	0.432189	-0.0233211
cg01854967		2	863946	0.00250812	0.765835	0.775993	0.89062	0.114627
cg10711035	TAPBP;TAPBP;TAPBP	6	33281580	0.00250929	0.765835	0.0808476	0.0869169	0.00606923
cg08674093	DCUN1D1	3	182697846	0.00251682	0.766177	0.312449	0.278111	-0.0343387
cg19500275	TBCD	17	80737654	0.00251789	0.766177	0.902804	0.924401	0.021598
cg09411910	HLA-DQA1	6	32607224	0.00251949	0.766177	0.483971	0.635158	0.151187
cg17434472	ZMYM6	1	35496883	0.00251992	0.766177	0.0652432	0.0751117	0.00986843
cg19911116	STEAP3;STEAP3;STEAP3	2	120018415	0.00252049	0.766177	0.656494	0.689237	0.0327434
cg11629889	CNTNAP1	17	40839022	0.00252192	0.766177	0.904914	0.851373	-0.0535412
cg27363327	TTBK1	6	43211208	0.00252272	0.766177	0.245677	0.210382	-0.0352945
cg21657087		3	147139485	0.00252985	0.767807	0.294382	0.273414	-0.0209678
cg22969524	MPP3;MPP3	17	41909716	0.00253925	0.769661	0.841933	0.830085	-0.0118479
cg00589617	GALNT2	1	230415343	0.00254021	0.769661	0.845686	0.817213	-0.0284732
cg00411413	CDH13	16	83171299	0.00254218	0.769661	0.678243	0.751459	0.0732163
cg05930684	PTGES2;PTGES2;LOC389791;PTGES2	9	130891137	0.0025487	0.769661	0.566452	0.520294	-0.046158
cg25471071	CNTN6	3	1423210	0.00254967	0.769661	0.544432	0.520193	-0.0242387
cg06128123	FLJ22536	6	21846231	0.00254975	0.769661	0.826418	0.841671	0.0152533
cg24359868		21	30261524	0.00255098	0.769661	0.858409	0.848282	-0.0101265
cg14216940	IKZF1	7	50343131	0.00255538	0.769661	0.617412	0.581401	-0.0360102
cg11033273	LDLRAD3	11	35966115	0.00255597	0.769661	0.413829	0.387377	-0.0264516
cg04466886		16	66521191	0.00255872	0.769661	0.468758	0.450493	-0.0182648
cg21879513	COL20A1	20	61927203	0.00255937	0.769661	0.241413	0.30719	0.0657763
cg00918944	LOC158376	9	35908117	0.00256036	0.769661	0.488038	0.404469	-0.0835685
cg11866303	CNTD2	19	40732691	0.0025615	0.769661	0.155494	0.196288	0.040794
cg02662417	ARID1B;ARID1B;ARID1B	6	157161545	0.00256234	0.769661	0.742685	0.801803	0.0591187
cg25883405	SRPK2;SRPK2	7	104865796	0.00256782	0.769661	0.262442	0.303093	0.0406512
cg27234786	PPP1R15B	1	204381404	0.00257023	0.769661	0.302416	0.351695	0.049279
cg04548563	SOCS3	17	76356910	0.00257074	0.769661	0.089164	0.0824744	-0.00668956
cg02083989	GNS	12	65153459	0.00257365	0.769661	0.0614264	0.0642766	0.00285024
cg00435723	CDH15	16	89245659	0.00257491	0.769661	0.926125	0.934726	0.00860131
cg03162779		11	2308362	0.00257656	0.769661	0.158154	0.199036	0.0408825
cg18864581	ZWILCH;ZWILCH;RPL4;ZWILCH	15	66797614	0.00257742	0.769661	0.135837	0.150522	0.0146844
cg01044883	BEGAIN;BEGAIN	14	101035262	0.00257864	0.769661	0.108017	0.119868	0.0118504
cg03681644	C19orf29;C19orf29	19	3611840	0.00258074	0.769661	0.855847	0.827977	-0.0278709
cg14352658	UCK1;UCK1	9	134407172	0.00258308	0.769661	0.485301	0.44025	-0.045051
cg08019151	SCN10A	3	38836991	0.00258325	0.769661	0.82486	0.783657	-0.0412028
cg03317820	C7orf50;C7orf50;C7orf50	7	1141533	0.00258428	0.769661	0.911544	0.899749	-0.0117949
cg06744740	PELI2	14	56584485	0.00258437	0.769661	0.189775	0.153354	-0.0364219
cg15440157		3	149753446	0.00258541	0.769661	0.887864	0.878021	-0.00984349
cg27027242	TBX2	17	59485894	0.00258936	0.76988	0.351866	0.328749	-0.0231164
cg07470512	NECAB3;NECAB3;C20orf134;C20orf134	20	32255052	0.00259527	0.76988	0.148925	0.223152	0.0742267
cg26690525	ACTR1B	2	98275676	0.0025994	0.76988	0.906205	0.915915	0.00970955
cg24348495	TCEA2;TCEA2	20	62693971	0.00260372	0.76988	0.924686	0.91252	-0.0121665
cg16063112	C10orf107	10	63423079	0.00260418	0.76988	0.304705	0.345365	0.0406603
cg13759674	GRIN1;GRIN1;GRIN1	9	140051205	0.00260458	0.76988	0.100108	0.0811328	-0.0189752
cg24057775		1	2838930	0.00260766	0.76988	0.410239	0.364332	-0.0459075
cg01452189	LCMT1;LCMT1	16	25189426	0.00261042	0.76988	0.812161	0.789015	-0.0231459
cg01704999	SLC24A1	15	65931192	0.00261044	0.76988	0.162388	0.187858	0.0254701
cg11597515	KLKB1	4	187162262	0.00261048	0.76988	0.798755	0.790399	-0.00835621
cg15591727	ZXDC	3	126165878	0.00261072	0.76988	0.781797	0.852355	0.0705586
cg23196756	EIF4EBP2	10	72165580	0.00261123	0.76988	0.707399	0.692822	-0.0145772
cg11778563	SSBP4;SSBP4	19	18531353	0.00261128	0.76988	0.357705	0.413597	0.055892
cg23919118	RFX4	12	106976006	0.00261452	0.76988	0.225228	0.21095	-0.0142774
cg10393338	BRSK1	19	55798418	0.00261633	0.76988	0.883149	0.894664	0.0115145
cg02298523	POLD1	19	50904919	0.0026165	0.76988	0.886086	0.895023	0.00893674
cg00270974		6	39745834	0.0026172	0.76988	0.877779	0.890979	0.0132
cg26667975	C19orf26	19	1238229	0.00261804	0.76988	0.148447	0.138436	-0.0100102
cg11950642	PCDHA1;PCDHA1;PCDHA1	5	140168104	0.0026197	0.76988	0.442031	0.405251	-0.0367803
cg01321816	BLM	15	91358514	0.00262172	0.769953	0.839625	0.850079	0.0104536
cg21165221		2	237078166	0.00262542	0.770152	0.280651	0.265977	-0.0146735
cg22597733	GRIA2;GRIA2;GRIA2	4	158142891	0.00262821	0.770152	0.18575	0.17127	-0.0144805
cg06107216	NCRNA00114;NCRNA00114;NCRNA00114	21	40124363	0.00263136	0.770152	0.786773	0.760803	-0.0259696
cg02846961	PTBP1;PTBP1;PTBP1;PTBP1	19	812000	0.00263722	0.770152	0.874129	0.8603	-0.0138292
cg24335895	COX7A1	19	36643771	0.0026396	0.770152	0.425321	0.504284	0.0789632
cg22341908		1	197747884	0.00263963	0.770152	0.275169	0.303327	0.028158
cg26376280	FBXO21;FBXO21	12	117593259	0.00264022	0.770152	0.488235	0.416286	-0.0719496
cg20525449	ADARB2	10	1416224	0.00264028	0.770152	0.877523	0.860164	-0.0173593
cg14226747	PDE6B;PDE6B;PDE6B	4	657927	0.00264959	0.770152	0.100335	0.0925543	-0.00778027
cg19327213	KPTN	19	47988783	0.00265454	0.770152	0.584581	0.557806	-0.0267756
cg01251646		5	172719820	0.00266236	0.770152	0.823222	0.836957	0.0137349
cg07662551		17	13017963	0.00266566	0.770152	0.155938	0.168343	0.0124051
cg11730703	INF2;INF2;INF2	14	105167607	0.00266602	0.770152	0.799814	0.835249	0.0354353
cg20626840	FAM82A1;FAM82A1;FAM82A1;FAM82A1	2	38201011	0.00266793	0.770152	0.903364	0.895003	-0.0083613
cg22795307		2	242519343	0.00266851	0.770152	0.891766	0.873551	-0.018215
cg23855392	MTHFS	15	80189782	0.00266959	0.770152	0.106698	0.0758298	-0.030868
cg27173819	STK32C	10	134043635	0.00267019	0.770152	0.24004	0.32422	0.0841805
cg15585294	GAS2	11	22687641	0.00267585	0.770152	0.527422	0.562041	0.0346195
cg22180646		15	70447157	0.00267678	0.770152	0.670255	0.720827	0.0505725
cg17431922	AKR7L;AKR7L	1	19599516	0.00267727	0.770152	0.897206	0.907162	0.00995564
cg12444761	SPRED1	15	38641673	0.00268595	0.770152	0.837014	0.831817	-0.00519696
cg17117160	PPP2R2A	8	26148737	0.00268866	0.770152	0.305023	0.350792	0.0457693
cg08783317		11	81131171	0.00268887	0.770152	0.634753	0.605241	-0.0295117
cg23234820	A4GALT	22	43089041	0.00268976	0.770152	0.878974	0.865657	-0.0133167
cg03355524	CBLN4	20	54578898	0.00269086	0.770152	0.297235	0.2608	-0.0364344
cg18817485	HTR2C	X	113819977	0.00269169	0.770152	0.412965	0.342735	-0.0702298
cg11206526		20	44782126	0.00269189	0.770152	0.798877	0.835226	0.0363486
cg24439401		3	16282260	0.00269299	0.770152	0.789227	0.812309	0.0230817
cg10450899	RNMTL1;GLOD4	17	685900	0.00269699	0.770152	0.0585887	0.0647906	0.00620195
cg15928446	PRR14	16	30661850	0.00269722	0.770152	0.0846648	0.0937527	0.00908792
cg14552106		9	96710915	0.00270199	0.770152	0.250682	0.232969	-0.0177129
cg25575553	CDK5RAP3	17	46048364	0.00270251	0.770152	0.0964985	0.0877927	-0.0087058
cg05224707	SH3PXD2B	5	171881549	0.00270312	0.770152	0.165527	0.189205	0.0236775
cg22757362	RASGEF1A	10	43721445	0.00270386	0.770152	0.542429	0.456447	-0.085982
cg12236857		10	88136645	0.00270914	0.770152	0.375185	0.397225	0.0220399
cg04917373	C1orf124;C1orf124	1	231489252	0.00271106	0.770152	0.839663	0.825151	-0.014512
cg12793711	ACTG1	17	79477853	0.00271197	0.770152	0.405228	0.368405	-0.0368227
cg03610867	SHH	7	155602060	0.00271322	0.770152	0.18877	0.166215	-0.0225546
cg04071270		5	140457553	0.00271465	0.770152	0.685668	0.635925	-0.0497434
cg06738242	TWIST2	2	239755703	0.00271685	0.770152	0.282236	0.262573	-0.0196636
cg24298539		8	37378424	0.0027205	0.770152	0.577282	0.620534	0.0432519
cg22940268	FAM73A	1	78244205	0.00272063	0.770152	0.742242	0.755857	0.0136147
cg01043669		3	72786069	0.00272063	0.770152	0.852164	0.835766	-0.0163987
cg25592564		5	4866442	0.00272193	0.770152	0.896837	0.92582	0.0289829
cg20424643	KCNJ6	21	39039972	0.00272221	0.770152	0.841039	0.858703	0.017664
cg12361046	CHSY1	15	101753877	0.00272231	0.770152	0.885178	0.87414	-0.0110385
cg18025258	ZNF236	18	74607149	0.00272254	0.770152	0.905048	0.893566	-0.0114823
cg13174253	C8orf33	8	146278678	0.00272381	0.770152	0.735932	0.685244	-0.0506882
cg16110711	APC	5	112042851	0.00272823	0.770152	0.68131	0.663944	-0.017366
cg16535493	GRB10	7	50861750	0.00273173	0.770152	0.574679	0.61048	0.0358008
cg25451780		15	56083518	0.0027403	0.770152	0.832468	0.849399	0.0169301
cg25112291	RAX	18	56936699	0.00274087	0.770152	0.195471	0.180421	-0.0150502
cg07157830	NID1	1	236228741	0.00274254	0.770152	0.172278	0.148591	-0.0236867
cg13857933		1	208046539	0.00274329	0.770152	0.0888727	0.111232	0.022359
cg15587571	UBE2E3;UBE2E3	2	181849325	0.0027451	0.770152	0.710204	0.694799	-0.0154048
cg26562921	USP10	16	84760429	0.00274535	0.770152	0.408121	0.390251	-0.0178699
cg10709282		8	29172607	0.00274634	0.770152	0.206453	0.25215	0.0456967
cg19949697		4	133902873	0.002747	0.770152	0.809612	0.788455	-0.0211564
cg16510793		9	116450346	0.00275172	0.770152	0.217357	0.203528	-0.0138291
cg16343533	SULF2;SULF2;SULF2	20	46415491	0.00275188	0.770152	0.161355	0.146075	-0.0152805
cg03350825		X	68442327	0.00275316	0.770152	0.182487	0.204257	0.0217702
cg26984928	OTOF	2	26726190	0.00275397	0.770152	0.231798	0.191511	-0.0402878
cg12460307		17	77773554	0.00275403	0.770152	0.412957	0.360307	-0.0526501
cg01083716	AGT;AGT	1	230849856	0.00275554	0.770152	0.27759	0.313524	0.0359343
cg16933922	OAT	10	126106614	0.00275597	0.770152	0.337783	0.311061	-0.0267214
cg06965925		16	4818988	0.00275789	0.770152	0.225357	0.19325	-0.0321067
cg12181407		5	54052513	0.00275844	0.770152	0.181984	0.214555	0.0325709
cg13880779	NKX2-4	20	21376337	0.00275852	0.770152	0.12078	0.132144	0.011364
cg20648141		11	112292052	0.00275992	0.770152	0.665512	0.620329	-0.045183
cg13278004	SP140L	2	231191876	0.00276214	0.770152	0.0966612	0.0848553	-0.0118059
cg18857759	OR2L8;OR2L13	1	248110661	0.00276268	0.770152	0.794959	0.77864	-0.0163194
cg12590404		1	110855257	0.00276339	0.770152	0.33267	0.303542	-0.0291286
cg14418756	STK32C	10	134043618	0.0027649	0.770152	0.293616	0.389757	0.0961408
cg07785006		7	52342265	0.00276784	0.770152	0.886234	0.841223	-0.0450105
cg25270574	SSH1;SSH1;SSH1	12	109194620	0.00276893	0.770152	0.875397	0.885209	0.00981206
cg14866032		15	98195808	0.00276979	0.770152	0.560341	0.642275	0.0819334
cg08028901		3	28889136	0.00277368	0.770152	0.842747	0.825012	-0.0177354
cg14830371		8	25991602	0.00277624	0.770152	0.20054	0.226628	0.026088
cg11728664	MS4A13;MS4A13	11	60285636	0.00277828	0.770152	0.688938	0.718642	0.0297042
cg07118000	GPR124	8	37656246	0.00278024	0.770152	0.423507	0.472716	0.0492089
cg10322744	TMPO;TMPO;TMPO;LOC100128191	12	98910138	0.00278048	0.770152	0.0607127	0.0545458	-0.00616688
cg07366503	GUK1;GUK1	1	228330085	0.00278142	0.770152	0.818767	0.781068	-0.0376989
cg24366913	XPO1	2	61765510	0.00278142	0.770152	0.0960882	0.0827645	-0.0133237
cg00955544	KRTAP13-1	21	31767222	0.0027815	0.770152	0.753633	0.741108	-0.0125247
cg17861481	GNAI3	1	110134776	0.00278233	0.770152	0.86909	0.864007	-0.00508315
cg13170807		17	25708208	0.00278505	0.770152	0.260847	0.308489	0.0476415
cg05850327	GJB2	13	20768236	0.00278523	0.770152	0.148675	0.162919	0.0142445
cg00034336		2	8684126	0.00278579	0.770152	0.188934	0.21715	0.0282165
cg10831901	LOC149837	20	5485294	0.0027874	0.770152	0.277469	0.360369	0.0828994
cg09050832		8	1365175	0.00279549	0.770152	0.765496	0.69111	-0.0743857
cg16145821	YIF1A	11	66056771	0.00279644	0.770152	0.0790333	0.0892983	0.010265
cg11439004	LOC651250	17	66097496	0.00279691	0.770152	0.126124	0.108114	-0.0180103
cg01065977	ISYNA1;ISYNA1;ISYNA1	19	18549689	0.00280222	0.770152	0.880577	0.808699	-0.0718779
cg14213692		4	6732388	0.00280281	0.770152	0.49156	0.524796	0.0332368
cg02431732	SERHL	22	42907591	0.00280421	0.770152	0.716465	0.695176	-0.0212884
cg09907219		16	89313394	0.00280481	0.770152	0.525114	0.491833	-0.0332806
cg06710259		5	55775841	0.00280486	0.770152	0.54721	0.596585	0.0493751
cg27363691	EHMT2;EHMT2	6	31850477	0.00281361	0.770152	0.906217	0.897	-0.00921741
cg02572517	BAT2	6	31599754	0.00281431	0.770152	0.915396	0.923099	0.00770295
cg22980611	DNAJB2;DNAJB2;DNAJB2;DNAJB2	2	220144208	0.00281503	0.770152	0.0696769	0.0766285	0.00695163
cg17498717		2	241372344	0.00281596	0.770152	0.891323	0.90085	0.00952648
cg09329516	SLC43A2	17	1508261	0.00281762	0.770152	0.484806	0.684695	0.199889
cg07738439		14	101924458	0.00281778	0.770152	0.238027	0.215274	-0.022753
cg08215675		16	86384335	0.00281871	0.770152	0.90779	0.89611	-0.0116799
cg02387946		6	169092705	0.00281929	0.770152	0.889534	0.900364	0.0108297
cg06060522		20	44782039	0.00281942	0.770152	0.563016	0.674198	0.111181
cg24207616	OGDH;OGDH	7	44718623	0.00281985	0.770152	0.784352	0.758504	-0.0258473
cg09809672	EDARADD;EDARADD;EDARADD	1	236557682	0.00282008	0.770152	0.54286	0.613502	0.0706424
cg21992238		2	66659590	0.0028205	0.770152	0.114038	0.10008	-0.013958
cg21551253		12	131418217	0.00282185	0.770152	0.773653	0.792429	0.0187757
cg26870936	RECQL5;LOC643008;LOC643008	17	73631785	0.00282637	0.770152	0.322205	0.356016	0.0338103
cg14072140	DPYD	1	98031839	0.00282779	0.770152	0.796537	0.796803	0.000265512
cg04318279		11	112830149	0.00282805	0.770152	0.862691	0.849032	-0.0136589
cg23793213	RNF39;RNF39	6	30039006	0.00282849	0.770152	0.883446	0.901019	0.017573
cg26541649		1	17216201	0.00283018	0.770152	0.430106	0.478817	0.0487116
cg04255616	SFRP1	8	41167278	0.00283426	0.770152	0.176838	0.164023	-0.0128156
cg05774915		3	27755417	0.00283459	0.770152	0.188084	0.159737	-0.0283476
cg16302650	PPIL4	6	149867607	0.0028362	0.770152	0.068257	0.0750718	0.00681479
cg00804525	TMCO7	16	68943500	0.00283806	0.770152	0.749689	0.763568	0.0138796
cg10265570	RTBDN	19	12946297	0.00283811	0.770152	0.0897666	0.078206	-0.0115606
cg27562431	ARF5	7	127229267	0.00283866	0.770152	0.463863	0.44277	-0.0210927
cg16783412	KLHL38	8	124658104	0.00284016	0.770152	0.904204	0.914544	0.0103393
cg19871361	USP6NL;USP6NL	10	11505280	0.00284098	0.770152	0.930486	0.936232	0.00574523
cg03990905	SLC22A7;SLC22A7	6	43265619	0.00284368	0.770152	0.781438	0.799055	0.0176169
cg16528585	FNTB	14	65464312	0.00284445	0.770152	0.649153	0.695936	0.0467834
cg10399099		16	51169072	0.00284505	0.770152	0.488174	0.431193	-0.0569811
cg19715471		10	13344246	0.00284974	0.770663	0.0954346	0.106605	0.0111709
cg04122467	ADAMTSL4;ADAMTSL4	1	150521777	0.00285088	0.770663	0.413835	0.423926	0.0100911
cg11044273	RIPK4	21	43184667	0.00285316	0.770663	0.797109	0.816714	0.0196044
cg07143052	SMC1A;RIBC1;RIBC1	X	53449486	0.00285542	0.770663	0.175057	0.120469	-0.0545878
cg02851312	PTPRN2;PTPRN2;PTPRN2	7	157666398	0.00285578	0.770663	0.884177	0.871771	-0.0124059
cg11668813		5	145236262	0.00286119	0.771257	0.234789	0.267751	0.0329617
cg00861610		4	62065095	0.00286649	0.771257	0.672239	0.698629	0.0263899
cg17758148	JMY	5	78573641	0.00286684	0.771257	0.852823	0.863968	0.0111449
cg26035118	GDF6	8	97171126	0.00286735	0.771257	0.15958	0.134186	-0.0253945
cg26637901	ATF7IP	12	14518526	0.00286891	0.771257	0.35302	0.379745	0.0267252
cg14850026	L1TD1;L1TD1	1	62660191	0.00286986	0.771257	0.639481	0.590914	-0.0485666
cg24760848	KCTD19;LRRC36	16	67360869	0.00287272	0.771257	0.173433	0.148666	-0.0247668
cg05720226	ST7;ST7;ST7OT2	7	116786597	0.00287543	0.771257	0.799221	0.822072	0.0228507
cg02099474	CYP2W1	7	1027990	0.00287995	0.771257	0.44562	0.503069	0.0574482
cg04722955		1	208548198	0.00288147	0.771257	0.892081	0.900181	0.00809994
cg15204286	C1orf94;C1orf94	1	34669017	0.0028823	0.771257	0.869916	0.858005	-0.0119113
cg07241909	USH1C;USH1C	11	17566163	0.00288501	0.771257	0.508468	0.572572	0.0641043
cg00495693	PKHD1;PKHD1	6	51928623	0.00288646	0.771257	0.388619	0.349285	-0.0393341
cg21493951	HLA-DQB1	6	32632338	0.00288683	0.771257	0.340291	0.475984	0.135694
cg13665998	NUDT12;NUDT12	5	102898478	0.00288844	0.771257	0.257667	0.14352	-0.114147
cg12089439	TUSC3;TUSC3	8	15398333	0.00288846	0.771257	0.281667	0.262873	-0.0187936
cg24069815	PRPF39	14	45557069	0.00289059	0.771257	0.740741	0.721862	-0.0188794
cg23251701		5	2537228	0.00289198	0.771257	0.73429	0.699368	-0.0349222
cg15571882	SLC44A3;SLC44A3	1	95285252	0.00289341	0.771257	0.8556	0.820727	-0.0348732
cg23606718	FAM123C;FAM123C;FAM123C;FAM123C;FAM123C;FAM123C	2	131513927	0.00289361	0.771257	0.197074	0.158445	-0.0386285
cg05586209	ZYX;ZYX	7	143079085	0.00289575	0.771257	0.142458	0.180408	0.0379498
cg25105522	MAP3K14	17	43355089	0.00289847	0.771257	0.46577	0.536652	0.070882
cg18238808	CDC42EP4	17	71280700	0.00289868	0.771257	0.877484	0.860842	-0.0166417
cg14116416		9	19231381	0.00290072	0.771327	0.127441	0.113517	-0.0139244
cg26194477	FOXG1	14	29234890	0.00290435	0.771822	0.330685	0.287874	-0.0428114
cg03398865	IRX4	5	1879554	0.00290691	0.772031	0.374119	0.356113	-0.0180062
cg06868473	SHMT2;SHMT2;SHMT2;SHMT2;SHMT2;SHMT2;SHMT2;SHMT2	12	57622801	0.00291382	0.773396	0.390361	0.448326	0.0579646
cg24862787		4	55499384	0.00291584	0.77346	0.812005	0.760518	-0.0514866
cg02742918	IRAK1;IRAK1;IRAK1	X	153284103	0.00292188	0.773663	0.607787	0.624603	0.0168163
cg22359828	CACNA1E	1	181514216	0.00292409	0.773663	0.568175	0.605604	0.0374288
cg22334000	C4orf22	4	81256999	0.00292534	0.773663	0.0842175	0.0774124	-0.0068051
cg02156767		2	20442210	0.00292635	0.773663	0.220201	0.206802	-0.0133984
cg08390209	CDKN2BAS;CDKN2B;CDKN2B	9	22005563	0.00292829	0.773663	0.23835	0.223318	-0.015032
cg23997402	LPHN1;LPHN1	19	14275669	0.00292937	0.773663	0.784896	0.761538	-0.0233581
cg14232793	NCOA2	8	71155543	0.00292961	0.773663	0.7074	0.696148	-0.0112525
cg25546539	TPP1	11	6640996	0.00293087	0.773663	0.66198	0.693343	0.031363
cg24496847	C20orf112	20	31045114	0.00293258	0.773663	0.532744	0.497233	-0.0355113
cg06294373	UMOD;UMOD	16	20360206	0.00293679	0.774189	0.449337	0.491169	0.0418315
cg07789083	GPRC5C	17	72427563	0.00293813	0.774189	0.161697	0.139839	-0.0218578
cg05394783	STK32C	10	134043897	0.00294307	0.774257	0.418886	0.50584	0.086954
cg00921350	SNX20;SNX20	16	50701499	0.00294333	0.774257	0.625961	0.656512	0.0305512
cg12993791	MOSPD3;MOSPD3;MOSPD3;MOSPD3	7	100210745	0.00294568	0.774257	0.404566	0.454637	0.0500712
cg06705361	C6orf217	6	135889377	0.00295419	0.774257	0.695312	0.725098	0.0297858
cg03061435	MFSD4	1	205537833	0.00295429	0.774257	0.131666	0.180985	0.0493192
cg08758996	LOC651250	17	66097529	0.0029559	0.774257	0.197643	0.180856	-0.016787
cg06910049	TMEM8A	16	424320	0.00295895	0.774257	0.946409	0.950772	0.00436358
cg14700524		10	3282231	0.00295905	0.774257	0.710526	0.771918	0.0613919
cg12190044	NR4A3;NR4A3;NR4A3;NR4A3	9	102590743	0.00296037	0.774257	0.418815	0.395048	-0.0237667
cg07104495	MIF4GD	17	73266070	0.00296166	0.774257	0.373543	0.341731	-0.0318127
cg15841063	FOXD3	1	63789500	0.00296493	0.774257	0.0911391	0.0994117	0.00827257
cg14396035	PIGO;PIGO	9	35096980	0.00296706	0.774257	0.439017	0.391577	-0.0474391
cg25054907	ACE	17	61553954	0.00296793	0.774257	0.114224	0.107601	-0.00662297
cg26435670	BMPR1A	10	88515340	0.00297793	0.774257	0.327862	0.385519	0.0576564
cg04767697	HAAO	2	43016446	0.00297971	0.774257	0.828362	0.845015	0.0166529
cg02515103	MYSM1	1	59165868	0.00298008	0.774257	0.107117	0.118493	0.0113766
cg06812836	BRSK2	11	1455362	0.00298035	0.774257	0.695643	0.642444	-0.0531993
cg11574975	ADORA3	1	112058304	0.00298046	0.774257	0.211544	0.19605	-0.0154941
cg26820288		1	242936925	0.00298141	0.774257	0.857008	0.847862	-0.00914551
cg14950747	ZFR2	19	3821095	0.00298315	0.774257	0.930882	0.926234	-0.00464739
cg04723632	LOC729082	15	41576113	0.00298356	0.774257	0.106463	0.122219	0.0157565
cg00916439	BAT1;SNORD84;BAT1	6	31509424	0.00298484	0.774257	0.155948	0.127	-0.0289476
cg14839919		7	129868685	0.0029849	0.774257	0.79445	0.759141	-0.0353095
cg08407524		5	108007413	0.00298504	0.774257	0.831631	0.847212	0.0155809
cg06830450	LOC100130776;AGAP2;AGAP2	12	58121004	0.00298681	0.774257	0.916894	0.91007	-0.00682426
cg02919116		1	214152742	0.00298796	0.774257	0.296163	0.33421	0.0380465
cg16314263	A2M	12	9227320	0.00298801	0.774257	0.765021	0.749552	-0.0154689
cg13957874	LOC151174;LOC643387;LOC151174	2	239140024	0.00299093	0.774257	0.207366	0.359545	0.152179
cg13518670		6	30433838	0.00299247	0.774257	0.398928	0.483931	0.0850032
cg09128751	CBS	21	44486205	0.00299342	0.774257	0.87977	0.866518	-0.0132516
cg08035479		8	58172643	0.00299546	0.774257	0.827915	0.8671	0.0391851
cg18367020	CCT7;CCT7;CCT7;C2orf7;CCT7;CCT7;CCT7	2	73461259	0.00299674	0.774257	0.0952235	0.0877082	-0.0075153
cg08133631	CATSPER4	1	26527909	0.00299761	0.774257	0.466197	0.578845	0.112648
cg02087079	COL23A1	5	177811349	0.00299901	0.774257	0.589012	0.63222	0.0432082
cg25708328		2	177022056	0.00300056	0.774257	0.25245	0.228641	-0.0238085
cg07483119	VPS13C;VPS13C;VPS13C;VPS13C	15	62352810	0.00301383	0.774544	0.0581591	0.0623862	0.00422705
cg07067982	SLC43A3;SLC43A3;SLC43A3;SLC43A3	11	57194370	0.00301393	0.774544	0.124515	0.115813	-0.00870227
cg04787211	VPS16;FAM113A;VPS16;FAM113A	20	2820954	0.00301431	0.774544	0.232912	0.201784	-0.0311281
cg16624069	DOCK9;DOCK9;DOCK9;DOCK9;DOCK9;DOCK9	13	99630210	0.00301631	0.774544	0.832573	0.815233	-0.0173404
cg03757501		2	162982430	0.00301656	0.774544	0.87922	0.863011	-0.0162081
cg01937840	CTNND2	5	11588971	0.00302024	0.774544	0.445849	0.372396	-0.0734534
cg14149599		X	152162841	0.0030208	0.774544	0.738051	0.747036	0.00898517
cg03689146		7	52341810	0.00302147	0.774544	0.630582	0.544394	-0.0861876
cg09780180		16	73097903	0.0030225	0.774544	0.199772	0.221867	0.0220945
cg26917140		1	91184770	0.00302305	0.774544	0.279859	0.246433	-0.0334264
cg15733729	KIAA1026;KIAA1026	1	15175286	0.00302323	0.774544	0.834665	0.814475	-0.0201901
cg27247563		10	129493783	0.00302519	0.774544	0.712091	0.743943	0.0318519
cg24304919	KCNN2	5	113699194	0.00302615	0.774544	0.199018	0.183425	-0.0155934
cg24892992	EXT1	8	118861198	0.00302656	0.774544	0.827737	0.839616	0.0118792
cg04656009	CCL8	17	32645806	0.00303217	0.775525	0.694436	0.730677	0.0362415
cg13480157	GPR160	3	169780315	0.00303614	0.775633	0.801467	0.775036	-0.0264309
cg21185990	PTPRN2;PTPRN2;PTPRN2	7	157835049	0.00303659	0.775633	0.831224	0.850113	0.0188889
cg23416937	DNAH6	2	84851628	0.00304084	0.775633	0.895666	0.888735	-0.00693062
cg19613205	BRSK2	11	1458414	0.00304096	0.775633	0.731529	0.697517	-0.0340117
cg08905080	SPG7;SPG7	16	89600764	0.00304149	0.775633	0.203173	0.178054	-0.025119
cg05986007		5	106696018	0.00304533	0.776157	0.84096	0.819894	-0.0210666
cg24529230	NUDC	1	27248432	0.00304736	0.776223	0.058986	0.0555309	-0.00345514
cg26945349	KIF22	16	29802874	0.00304948	0.776307	0.0922497	0.0823432	-0.00990654
cg15405515		10	87180675	0.00305256	0.776639	0.480904	0.458195	-0.0227094
cg24591082		6	56143542	0.00305641	0.776798	0.76756	0.787313	0.0197521
cg23238458	GALNT4;WDR51B	12	89919833	0.00305675	0.776798	0.0765319	0.0689099	-0.00762202
cg05183927	CYP2W1	7	1026363	0.00306245	0.777082	0.780262	0.797547	0.0172849
cg05234552		6	41438700	0.00306371	0.777082	0.354788	0.329773	-0.025015
cg03101522	C6orf58	6	127897503	0.00306519	0.777082	0.85951	0.843647	-0.015863
cg03338754	F7;F7	13	113765397	0.00306618	0.777082	0.316516	0.352175	0.0356591
cg17030628	IL20	1	207039008	0.00306786	0.777082	0.833353	0.851225	0.0178714
cg11339718	CBFA2T3;CBFA2T3	16	89000225	0.00307017	0.777082	0.896954	0.904969	0.00801535
cg10895886		5	123804109	0.0030727	0.777082	0.823376	0.797108	-0.0262674
cg10684486		10	12917286	0.00307599	0.777082	0.539872	0.594394	0.0545216
cg03224013	KIAA0125	14	106382726	0.00307706	0.777082	0.731557	0.681276	-0.0502808
cg21517584	ZBTB45	19	59026417	0.00307725	0.777082	0.886756	0.876004	-0.0107527
cg19685698	KLHL26	19	18780040	0.00307777	0.777082	0.887911	0.874566	-0.0133455
cg11740138		3	181669177	0.00308041	0.777082	0.730958	0.748032	0.0170741
ch.10.34144754F		10	34104748	0.00308121	0.777082	0.11304	0.0833034	-0.029737
cg11291773		3	170487718	0.003088	0.777082	0.806078	0.793484	-0.0125943
cg04840732	MTMR7	8	17156032	0.00308889	0.777082	0.832716	0.820992	-0.0117235
cg27262041	NAV2	11	19654032	0.00308947	0.777082	0.46881	0.522442	0.0536318
cg10420161		10	102899983	0.00309065	0.777082	0.176259	0.194473	0.0182148
cg26726370	LY6G5B;CSNK2B	6	31637619	0.00309179	0.777082	0.886246	0.875288	-0.0109581
cg16045677	BTNL2	6	32362678	0.00309223	0.777082	0.887667	0.879984	-0.0076827
cg14533595		10	77157494	0.00309453	0.777082	0.918064	0.907471	-0.0105925
cg27089789	AP3D1;AP3D1	19	2136986	0.00310012	0.777082	0.905322	0.896177	-0.0091454
cg10963949	PRDX6	1	173445463	0.00310129	0.777082	0.687996	0.709334	0.021338
cg03584288	ZNF829;ZNF568;ZNF829	19	37407041	0.00310316	0.777082	0.0590141	0.0646084	0.00559427
cg01728554		5	155107661	0.00310333	0.777082	0.14552	0.128664	-0.0168557
cg07464674	PITPNM3;PITPNM3	17	6358363	0.00310356	0.777082	0.529977	0.49613	-0.0338473
cg12332097	KIFC1	6	33360064	0.00310428	0.777082	0.0796287	0.0723034	-0.0073253
cg21158664		7	159870	0.00310601	0.777082	0.932006	0.915034	-0.0169727
cg13581582	C2orf90	2	906956	0.00310975	0.777286	0.889441	0.87382	-0.0156211
cg20932397		19	1313146	0.00311039	0.777286	0.827849	0.846012	0.0181626
cg21565309	RPP21	6	30313154	0.00311677	0.777547	0.0985983	0.0892894	-0.00930884
cg01609139		4	152235970	0.00311836	0.777547	0.760599	0.682197	-0.0784019
cg09221382	TMEM44;TMEM44;TMEM44;TMEM44	3	194324966	0.00312028	0.777547	0.90209	0.894132	-0.00795742
cg13564459	PRKCH	14	62004353	0.00312031	0.777547	0.255849	0.292452	0.0366033
cg16059978		11	2308487	0.00312036	0.777547	0.242521	0.304219	0.061698
cg09697978	PRKD3	2	37501815	0.00312288	0.77773	0.468637	0.498049	0.0294121
cg19211800	MARCKS	6	114179013	0.00312718	0.778356	0.205435	0.183014	-0.0224207
cg27313662	PPA2;PPA2;PPA2;PPA2;PPA2	4	106395321	0.00313265	0.779273	0.106166	0.0913948	-0.0147712
cg05877788	TP53I13	17	27899874	0.00313496	0.779396	0.432644	0.467915	0.0352709
cg01587198		11	17193765	0.00313784	0.779396	0.909992	0.898631	-0.0113608
cg16662451	FBXW10;FBXW10	17	18647507	0.00313983	0.779396	0.912737	0.903279	-0.00945801
cg02287710	DIO3;MIR1247	14	102027660	0.0031403	0.779396	0.415793	0.366504	-0.049289
cg08995424	ATP5G2;ATP5G2	12	54070891	0.00314371	0.779798	0.129928	0.119038	-0.0108905
cg21838554	RADIL	7	4859125	0.00314823	0.780196	0.819328	0.837714	0.0183864
cg26007659	PRKAB2	1	146643600	0.00314965	0.780196	0.0863163	0.0772414	-0.00907494
cg15488963		2	106262226	0.00315148	0.780196	0.320662	0.360194	0.0395322
cg09060784	RAB3GAP2	1	220324033	0.0031542	0.780196	0.872367	0.858644	-0.0137229
cg14069635	ISCA1	9	88897854	0.00315426	0.780196	0.0782271	0.0874577	0.00923064
cg01675512	RPL23AP64;CCDC84	11	118874608	0.00315725	0.780397	0.606492	0.631966	0.0254747
cg14008883	SLC18A3;CHAT	10	50818911	0.00315866	0.780397	0.327244	0.304021	-0.023223
cg02955100	EGFL8	6	32133421	0.0031632	0.780892	0.799421	0.787373	-0.0120473
cg27087885	TMEM27	X	15683977	0.00316452	0.780892	0.72816	0.768548	0.0403873
cg03312565		1	4577365	0.00316918	0.780892	0.739361	0.762965	0.0236035
cg04449473		6	36094917	0.00316956	0.780892	0.718292	0.762671	0.0443787
cg12745764	ZNF804B	7	88387861	0.00316962	0.780892	0.150986	0.158146	0.00715943
cg21036593	GPR50	X	150349034	0.00317945	0.782121	0.849524	0.867022	0.0174979
cg00966749	SLC45A4	8	142236124	0.0031807	0.782121	0.85765	0.867735	0.0100855
cg19149691	KLHL35	11	75140541	0.00318121	0.782121	0.802768	0.82946	0.0266913
cg14449958		14	37075527	0.00318178	0.782121	0.767864	0.744106	-0.0237572
cg04835359		16	74648429	0.00318773	0.782831	0.904921	0.912834	0.00791316
cg15104839		19	46932612	0.00318961	0.782831	0.498648	0.53728	0.0386312
cg05513583		10	3829456	0.00319683	0.782831	0.895429	0.884945	-0.0104842
cg00409049		2	118980919	0.00319891	0.782831	0.392967	0.466327	0.0733602
cg21598067	PSD3;PSD3	8	18540642	0.00319909	0.782831	0.668527	0.687105	0.018578
cg06010032	FAM135B	8	139508813	0.00320188	0.782831	0.304206	0.32414	0.0199334
cg08179817		4	4335184	0.00320314	0.782831	0.542386	0.578113	0.0357271
cg01419881	DGCR11;DGCR2	22	19037065	0.00320404	0.782831	0.90445	0.892893	-0.0115573
cg00773205	TECPR2;CINP	14	102829091	0.00320675	0.782831	0.107768	0.100625	-0.00714255
cg20645074	ADCY6	12	49182479	0.00320835	0.782831	0.136058	0.149513	0.0134553
cg06919490	TMEM192	4	166034313	0.00320887	0.782831	0.118967	0.128723	0.00975529
cg02865818	WWC1;WWC1;WWC1	5	167719214	0.00321217	0.782831	0.120729	0.101265	-0.0194643
cg03681057		5	143172702	0.00321407	0.782831	0.676803	0.707337	0.0305338
cg06138931		13	21896616	0.00321538	0.782831	0.89531	0.879247	-0.0160622
cg18984715	CBLB	3	105555131	0.00321566	0.782831	0.871614	0.861663	-0.0099514
cg02347367	ARMC2	6	109250017	0.00321743	0.782831	0.802753	0.846017	0.0432641
cg09177518	KCNT2	1	196578010	0.0032203	0.782831	0.0868105	0.079512	-0.00729848
cg24976258		5	73883404	0.00322264	0.782831	0.651368	0.638765	-0.012603
cg13899718	LASS2;LASS2	1	150947832	0.00322395	0.782831	0.138212	0.171721	0.0335089
cg23459386	SBNO1;SBNO1	12	123834869	0.00322422	0.782831	0.857385	0.869188	0.0118034
cg26647617	EGR4	2	73519343	0.00322602	0.782831	0.179673	0.165	-0.0146727
cg26983710	GALNT13	2	154728202	0.00322778	0.782831	0.110329	0.122849	0.0125198
cg14394264	PHF21A;PHF21A	11	46121221	0.00323088	0.782831	0.708798	0.755455	0.0466571
cg16555417		1	40598772	0.00323177	0.782831	0.459024	0.538638	0.0796142
cg26174880		2	3489916	0.00323336	0.782831	0.903478	0.889856	-0.0136216
cg10772169	AGL;AGL;AGL;AGL;AGL	1	100315213	0.00323703	0.782831	0.503562	0.546095	0.0425329
cg14850945	SHANK2	11	70863736	0.00323801	0.782831	0.615817	0.676851	0.0610336
cg20728993	NKX1-2	10	126137980	0.00323881	0.782831	0.234782	0.21708	-0.0177024
cg06901759		20	47001709	0.00324124	0.782831	0.621548	0.607515	-0.0140331
cg14135887		4	36266562	0.00324719	0.782831	0.841529	0.829248	-0.0122805
cg03733263	KIAA1967;KIAA1967;KIAA1967	8	22462867	0.00324952	0.782831	0.214395	0.175474	-0.0389207
cg26135849	TRAPPC9;TRAPPC9	8	141359539	0.00324967	0.782831	0.642187	0.726758	0.0845709
cg01857019	LOC145783;TCF12;TCF12;TCF12;TCF12	15	57210107	0.00324967	0.782831	0.152824	0.185479	0.0326554
cg15167547	SNRNP48	6	7590019	0.00324983	0.782831	0.488298	0.537649	0.0493513
cg12498801		18	75998810	0.0032503	0.782831	0.899517	0.886219	-0.0132979
cg13752545		9	38071235	0.00325074	0.782831	0.711504	0.748009	0.0365053
cg20379671		22	39320879	0.00325113	0.782831	0.723157	0.75821	0.0350535
cg15697902	TECR	19	14676213	0.00325358	0.782988	0.899952	0.908689	0.00873678
cg05057634	MGAT5B	17	74865178	0.00325667	0.783106	0.247526	0.204133	-0.0433932
cg05259868	GPR50	X	150344204	0.00325766	0.783106	0.427857	0.355466	-0.0723904
cg24843119	SYCP3	12	102132673	0.00326219	0.783345	0.899318	0.889192	-0.0101258
cg13777292	MADCAM1;MADCAM1	19	496419	0.00326288	0.783345	0.35578	0.296655	-0.059125
cg17999156	ARFIP2	11	6497919	0.00326405	0.783345	0.851439	0.837644	-0.0137947
cg10530851	NKX2-8	14	37051417	0.00326685	0.783445	0.148928	0.123512	-0.0254157
cg10533331	RASGRP1;RASGRP1	15	38857695	0.00326806	0.783445	0.764676	0.814389	0.0497126
cg00480142		12	96046743	0.00327057	0.783616	0.669028	0.731743	0.0627151
cg13646106	FAM47A	X	34149301	0.0032737	0.783732	0.837164	0.823525	-0.013639
cg00079764		6	27801552	0.00327465	0.783732	0.843203	0.827206	-0.0159974
cg25184754	TRAF3IP1;TRAF3IP1	2	239229365	0.00327793	0.784086	0.0657116	0.0595587	-0.00615298
cg24183261	EYA1;EYA1	8	72274256	0.00328039	0.784243	0.208564	0.193358	-0.015206
cg27241889		8	833012	0.00328376	0.78432	0.723561	0.647664	-0.075897
cg12851161		13	22298502	0.00328431	0.78432	0.8778	0.868271	-0.00952903
cg23204384	DEFB121	20	29994089	0.00328647	0.784405	0.386115	0.407584	0.0214689
cg05850870		2	75121844	0.00328915	0.784501	0.834607	0.790902	-0.0437054
cg13929917	BCOR;BCOR	X	40017269	0.00329047	0.784501	0.612801	0.609663	-0.00313771
cg23218957	DACT1;DACT1	14	59109856	0.00329406	0.784929	0.719797	0.745031	0.0252339
cg19463169	PRTN3	19	843687	0.00329731	0.785274	0.127417	0.152136	0.0247195
cg07147599		16	50502136	0.00330177	0.785538	0.0593949	0.0629622	0.00356724
cg02959759	CACNA1C;CACNA1C;CACNA1C;CACNA1C;CACNA1C;CACNA1C;CACNA1C;CACNA1C;CACNA1C;CACNA1C;CACNA1C;CACNA1C;CACNA1C;CACNA1C;CACNA1C;CACNA1C;CACNA1C;CACNA1C;CACNA1C;CACNA1C;CACNA1C;CACNA1C;CACNA1C	12	2801584	0.00331047	0.785538	0.197416	0.240646	0.0432298
cg13812132	RBCK1;RBCK1	20	392290	0.00331138	0.785538	0.760303	0.775528	0.0152248
cg19075111	MCC;MCC	5	112601069	0.00331333	0.785538	0.802438	0.819923	0.0174845
cg16689434	GAS8;GAS8	16	90089547	0.00331335	0.785538	0.761664	0.724402	-0.0372616
cg14631541	SDCCAG3;SDCCAG3;PMPCA;SDCCAG3	9	139306089	0.00331488	0.785538	0.799855	0.785948	-0.0139075
cg06941140		7	151828012	0.00331554	0.785538	0.882625	0.868122	-0.0145035
cg15085454	ZNF181;ZNF181	19	35225418	0.0033171	0.785538	0.119257	0.100875	-0.0183823
cg09376583		16	88111425	0.00331821	0.785538	0.894869	0.88412	-0.0107496
cg21608600		2	45228716	0.00331958	0.785538	0.182588	0.15139	-0.0311976
cg18030007	C8orf41;C8orf41	8	33370902	0.00332239	0.785538	0.0949076	0.0885421	-0.00636546
cg10724947	C2CD4A	15	62359485	0.00332245	0.785538	0.142623	0.129443	-0.0131798
cg05946604	OR1A1	17	3119329	0.00332294	0.785538	0.812386	0.839333	0.0269467
cg18125865	RNPC3	1	104068118	0.00332366	0.785538	0.0507926	0.0585104	0.00771777
cg22460366	C20orf107	20	55108116	0.00332557	0.785565	0.899114	0.884425	-0.0146885
cg19963120	UGGT2	13	96651633	0.00333339	0.786096	0.781994	0.75967	-0.0223242
cg04865180		13	23734385	0.00333562	0.786096	0.133373	0.136193	0.00281922
cg09234622	NPTXR	22	39240094	0.00333841	0.786096	0.0644696	0.0703016	0.00583202
cg02886284	CPE;CPE	4	166300290	0.00333865	0.786096	0.140397	0.123515	-0.0168823
cg10842070	MIR941-1;DNAJC5;MIR941-3;MIR941-2	20	62549359	0.00333866	0.786096	0.912352	0.896377	-0.0159751
cg06668555	FAM135B	8	139509129	0.00334031	0.786096	0.221177	0.202867	-0.0183106
cg01203286		2	46873926	0.00334134	0.786096	0.578687	0.620765	0.0420773
cg19942495	ACCN1	17	32484027	0.00334521	0.786096	0.314276	0.291547	-0.0227291
cg22926526	G2E3	14	31028192	0.00334621	0.786096	0.0678642	0.0715729	0.00370869
cg22505411		7	1029594	0.0033467	0.786096	0.764599	0.796922	0.0323236
cg08008692		1	159961591	0.00334825	0.786096	0.235295	0.26011	0.0248143
cg21779088		1	1000856	0.00334946	0.786096	0.884721	0.902281	0.01756
cg18765753	ZFAND2A	7	1198926	0.00335192	0.786249	0.419071	0.450312	0.0312412
cg09643136		2	223176683	0.00335516	0.786293	0.468239	0.440874	-0.027365
cg06767008	FOXP3;FOXP3	X	49114545	0.00335793	0.786293	0.413364	0.37196	-0.0414045
cg09918510	HYDIN;HYDIN	16	71264579	0.00335899	0.786293	0.132122	0.119667	-0.0124549
cg26026748	PBX1	1	164629875	0.0033606	0.786293	0.117045	0.13244	0.0153956
cg11505048	RGL1;APOBEC4	1	183622726	0.00336326	0.786293	0.670439	0.69687	0.0264313
cg25595793	SLC44A2;SLC44A2	19	10736117	0.00336511	0.786293	0.702503	0.645963	-0.0565399
cg12140749	C14orf181	14	69264039	0.0033668	0.786293	0.902874	0.894557	-0.00831731
cg08124030	TM4SF1	3	149095283	0.00336836	0.786293	0.662709	0.762476	0.0997674
cg21369886	CD36	7	80305251	0.00337005	0.786293	0.764301	0.732187	-0.0321142
cg23839136	WBSCR17	7	70597599	0.00337129	0.786293	0.247903	0.229075	-0.018828
cg13997640		8	67022776	0.00337238	0.786293	0.80845	0.829403	0.0209528
cg03629497	CSMD3;CSMD3	8	114440908	0.00337376	0.786293	0.757683	0.751231	-0.00645225
cg07929029	GOLPH3L	1	150623203	0.00337917	0.786393	0.754396	0.72726	-0.0271362
cg14321941		8	583068	0.00338239	0.786393	0.865597	0.830702	-0.0348956
cg17834794		12	76035462	0.00338377	0.786393	0.774584	0.758264	-0.0163205
cg12756150		2	241140248	0.00338643	0.786393	0.74352	0.782163	0.0386432
cg07509323	RGS6	14	72703562	0.0033887	0.786393	0.756749	0.802316	0.0455675
cg09673444	NARF;NARF;NARF;NARF	17	80417290	0.00338891	0.786393	0.123675	0.110876	-0.0127991
cg03122532	KCNJ15;KCNJ15;KCNJ15	21	39644216	0.00339161	0.786393	0.796726	0.780334	-0.0163928
cg13322582	DPF1	19	38720689	0.00340096	0.786393	0.151097	0.143259	-0.00783739
cg18064714	SP8;SP8	7	20824556	0.00340227	0.786393	0.316975	0.291047	-0.0259286
cg13915538	ZNF676	19	22379264	0.00340255	0.786393	0.636533	0.672424	0.0358911
cg07023852	IVD;IVD	15	40696269	0.00340281	0.786393	0.849463	0.833664	-0.0157991
cg04952609		2	139664238	0.00340548	0.786393	0.855709	0.842409	-0.0133
cg15620908		12	131133528	0.00340565	0.786393	0.827744	0.83789	0.0101464
cg22608646	DNAH17	17	76565037	0.00340685	0.786393	0.56192	0.592804	0.0308839
cg18649028	TIAM2	6	155428138	0.00340689	0.786393	0.220675	0.24075	0.0200753
cg07930552	C6orf192;C6orf192	6	133119739	0.00340838	0.786393	0.136955	0.159904	0.0229492
cg09508022	SMOC2;SMOC2	6	168971135	0.0034091	0.786393	0.761386	0.789997	0.0286104
cg20244295	ZNF710	15	90625076	0.00341013	0.786393	0.906239	0.910645	0.0044057
cg17791617	DLG5	10	79628941	0.00341084	0.786393	0.808111	0.82528	0.0171686
cg06539091	ABLIM1;ABLIM1;ABLIM1	10	116390942	0.00341162	0.786393	0.838415	0.741717	-0.0966981
cg24134816		4	7951330	0.00341264	0.786393	0.732958	0.769147	0.036189
cg17155499	NEIL2;NEIL2;NEIL2;NEIL2	8	11644644	0.00341388	0.786393	0.708716	0.715944	0.00722804
cg19660729	KIF26A	14	104623651	0.0034165	0.78658	0.816777	0.830534	0.0137576
cg02185971	C7orf70;C7orf70	7	6388334	0.00342547	0.787246	0.217612	0.208063	-0.00954904
cg12717203	ZNF718	4	124342	0.00342765	0.787246	0.322074	0.161213	-0.160861
cg07924380		2	239693913	0.00342877	0.787246	0.187062	0.218422	0.0313599
cg15979173	BARHL2	1	91182128	0.00343182	0.787246	0.293195	0.265039	-0.028156
cg00409905	ZNF37A;ZNF37A	10	38381863	0.00343438	0.787246	0.87116	0.823841	-0.0473186
cg08852641	CYP2B6	19	41510098	0.00343691	0.787246	0.560709	0.596904	0.0361951
cg25945449	SLC25A17	22	41185415	0.00343832	0.787246	0.916673	0.906856	-0.00981697
cg11481720	ZNF791;ZNF490	19	12721423	0.00343914	0.787246	0.0972685	0.0834721	-0.0137964
cg25506432	HOXA5	7	27184065	0.00343995	0.787246	0.789666	0.746858	-0.0428083
cg08792260		X	25020938	0.00344365	0.787246	0.280346	0.205683	-0.0746629
cg15819410	PTPRN2;PTPRN2;PTPRN2	7	157341531	0.00344445	0.787246	0.932893	0.939553	0.00665993
cg21081878	HLCS	21	38334730	0.00344482	0.787246	0.741133	0.71414	-0.0269932
cg14735704	GNAL	18	11749182	0.00344641	0.787246	0.808905	0.826445	0.0175404
cg05144259	PTPRN2;PTPRN2;PTPRN2	7	157808584	0.00344936	0.787246	0.56338	0.622803	0.0594233
cg07330169	PDE4D;PDE4D	5	59064235	0.00345078	0.787246	0.184687	0.1597	-0.0249869
cg26552907	MDC1	6	30667625	0.00345097	0.787246	0.768641	0.784886	0.0162444
cg07270021		8	60627336	0.00345132	0.787246	0.804812	0.827905	0.023093
cg04957757	ST3GAL2	16	70463218	0.00345191	0.787246	0.740089	0.721609	-0.0184804
cg08242024	PTPRN2;PTPRN2;PTPRN2	7	157551111	0.00345404	0.78732	0.916694	0.833629	-0.0830658
cg15900054	COL11A2;COL11A2;COL11A2	6	33145396	0.0034585	0.787398	0.738945	0.763384	0.0244394
cg15925869		10	5519308	0.00345947	0.787398	0.894109	0.883992	-0.0101178
cg27563968		12	13037811	0.00346122	0.787398	0.78398	0.801991	0.0180109
cg20236424	NALCN	13	101910811	0.00346161	0.787398	0.784508	0.824593	0.0400852
cg07354539		6	32859136	0.00346683	0.787848	0.825595	0.808315	-0.0172798
cg14653161		8	83284603	0.00346873	0.787848	0.819856	0.79702	-0.0228362
cg00310044	TESK2	1	45826423	0.00346901	0.787848	0.787506	0.798314	0.0108078
cg01537765	LIPE	19	42914828	0.00347309	0.788364	0.921332	0.927862	0.00652978
cg26653990		5	72510846	0.00347942	0.788417	0.404964	0.441887	0.036923
cg14378659	ERI1;ERI1	8	8860465	0.00348033	0.788417	0.0920163	0.103373	0.0113565
cg23688111	TRPM8	2	234825859	0.00348081	0.788417	0.583262	0.625441	0.0421794
cg10174867	DNAH14;DNAH14;DNAH14;DNAH14;DNAH14;DNAH14	1	225117431	0.00348327	0.788417	0.0716596	0.0838847	0.0122251
cg01838728		15	36131223	0.00348518	0.788417	0.771021	0.804493	0.0334716
cg11054936	GJB2	13	20766170	0.00348523	0.788417	0.410667	0.375533	-0.0351337
cg24575275	C7orf50;C7orf50;C7orf50	7	1094737	0.00348715	0.788417	0.353786	0.336111	-0.0176753
cg15612847	MITD1;MRPL30	2	99796318	0.00348832	0.788417	0.691874	0.720182	0.0283079
cg00928191	MRPL28	16	419800	0.00349151	0.788417	0.869797	0.88512	0.0153229
cg03058733	BBOX1	11	27145585	0.00349175	0.788417	0.866835	0.859607	-0.007228
cg21015266	C8orf31	8	144120648	0.00349531	0.788417	0.615956	0.578381	-0.0375751
cg21560830		22	49879782	0.00349612	0.788417	0.71465	0.684111	-0.0305397
cg12762413	RHOU	1	228873420	0.00349684	0.788417	0.641639	0.666439	0.0247998
cg18853490	CHRM3	1	239882840	0.0035005	0.788834	0.183406	0.221716	0.0383102
cg12337098	PLAC8L1	5	145484364	0.00350872	0.789684	0.838241	0.848961	0.0107197
cg13257498		8	130713856	0.00350902	0.789684	0.828669	0.842414	0.0137451
cg25477839	ZNF252;C8orf77	8	146229440	0.00351001	0.789684	0.745422	0.756744	0.011322
cg24686679	ARNT2	15	80887526	0.00351152	0.789684	0.708144	0.752758	0.0446143
cg27143688		14	38058243	0.00351417	0.789727	0.345038	0.325404	-0.0196337
cg05150641	C3orf49	3	63805034	0.00351533	0.789727	0.793494	0.815333	0.0218388
cg08734931	FRMD4A	10	14051649	0.00351846	0.789749	0.552837	0.49369	-0.059147
cg13695746	CCDC3	10	13002582	0.00352345	0.789749	0.86799	0.881237	0.0132469
cg14336566	TDRD9	14	104395165	0.00352911	0.789749	0.774669	0.713977	-0.0606924
cg19725903	PLBD1	12	14721020	0.0035293	0.789749	0.231609	0.216332	-0.0152777
cg25053142		10	775353	0.00353029	0.789749	0.842052	0.86601	0.0239571
cg14218233	GALNT2	1	230276786	0.0035305	0.789749	0.826904	0.840871	0.0139664
cg13369534		2	119287847	0.00353726	0.789749	0.37859	0.301698	-0.0768925
cg06721796	DBNDD2;DBNDD2;SYS1-DBNDD2;DBNDD2;DBNDD2;DBNDD2;DBNDD2	20	44037519	0.00353869	0.789749	0.398259	0.380366	-0.0178935
cg03891588	ZGLP1;FDX1L	19	10420902	0.00354027	0.789749	0.902528	0.886849	-0.0156786
cg16970628	TMEM132C	12	128796424	0.00354121	0.789749	0.716628	0.672651	-0.0439764
cg20668221		2	67921775	0.00354335	0.789749	0.491644	0.43705	-0.0545938
cg00476653	LRCH1;LRCH1;LRCH1	13	47169346	0.00354518	0.789749	0.664773	0.639575	-0.025198
cg22222413		3	42066796	0.00355101	0.789749	0.379788	0.349294	-0.030494
cg22413938		14	78447481	0.00355125	0.789749	0.167142	0.154165	-0.0129765
cg01312412		13	27282625	0.00355164	0.789749	0.736033	0.767992	0.0319588
cg03957898	FLG2	1	152333423	0.00355254	0.789749	0.708561	0.745557	0.0369962
cg01697732	FAM20A	17	66597500	0.00355259	0.789749	0.0896228	0.0814765	-0.00814626
cg06626184	LHX2	9	126775931	0.00355647	0.789749	0.29402	0.262575	-0.0314444
cg00045753	PHF19	9	123630545	0.00355705	0.789749	0.842554	0.855214	0.0126602
cg22496683	RBM46	4	155702610	0.00355822	0.789749	0.654463	0.709843	0.0553796
cg25631022	PSD;FBXL15	10	104179035	0.00356029	0.789749	0.166686	0.139683	-0.027003
cg02308798	C2orf67	2	211034024	0.00356309	0.789749	0.478385	0.521142	0.0427566
cg08950757	SOX4	6	21593963	0.00356591	0.789749	0.125238	0.113152	-0.0120854
cg12294633		7	38356729	0.00356792	0.789749	0.778023	0.810852	0.032829
cg14318477		2	118593724	0.00356838	0.789749	0.179593	0.152301	-0.0272916
cg06398643	LPP;FLJ42393	3	187896120	0.00356954	0.789749	0.867017	0.880882	0.0138648
cg01961560	LIPE	19	42914501	0.00357529	0.789749	0.85354	0.84408	-0.00945932
cg23170850	GLB1L3	11	134145889	0.0035801	0.789749	0.0976746	0.0870901	-0.0105845
cg00118989	TRPC7;TRPC7;TRPC7	5	135701794	0.00358011	0.789749	0.534237	0.588999	0.054762
cg25937216		8	58172855	0.00358054	0.789749	0.768935	0.838437	0.0695018
cg16823023		4	189042690	0.00358245	0.789749	0.530537	0.587351	0.0568142
cg02101485	USH1C;USH1C	11	17540282	0.00358303	0.789749	0.869625	0.859931	-0.00969394
cg14530801	STX18	4	4544016	0.00358802	0.789749	0.0850907	0.0812144	-0.00387639
cg11753158		10	22541995	0.0035899	0.789749	0.215194	0.191048	-0.0241462
cg16933931		19	2061152	0.00359124	0.789749	0.111068	0.10425	-0.00681854
cg11155625	LOC400752	1	45769710	0.00359247	0.789749	0.094985	0.0882849	-0.00670008
cg02585417	MIR618;LIN7A	12	81330609	0.00359273	0.789749	0.119807	0.105469	-0.0143376
cg03326335	SORCS2	4	7668844	0.00359433	0.789749	0.842813	0.855317	0.012504
cg07046186	ATF6	1	161861378	0.0035956	0.789749	0.879233	0.86987	-0.00936383
cg24471894	KIAA0020	9	2838508	0.0035968	0.789749	0.227622	0.265607	0.037985
cg08461760		7	25703644	0.00359864	0.789749	0.689929	0.726914	0.0369849
cg21614690	HRK	12	117316230	0.00359946	0.789749	0.606192	0.54235	-0.0638424
cg20839145	MYLK;MYLK;MYLK;MYLK	3	123528097	0.0036006	0.789749	0.881419	0.872058	-0.00936103
cg06435765	CLUL1	18	596713	0.0036031	0.789749	0.225435	0.190513	-0.0349222
cg22918012	KLK13;KLK13	19	51568330	0.00360769	0.789749	0.173798	0.161261	-0.0125368
cg23400715	FAM19A5	22	48900624	0.00360794	0.789749	0.662823	0.69012	0.0272972
cg12827530	RNU5E;RNU5D;CKMT2;CKMT2;CKMT2	5	80529121	0.0036128	0.789749	0.304797	0.279632	-0.0251657
cg15894389	HTR2A;HTR2A;HTR2A	13	47470857	0.00361324	0.789749	0.432582	0.494067	0.0614849
cg06466917	LOC285696;BASP1	5	17216259	0.00361447	0.789749	0.23984	0.253654	0.0138136
cg23678906	TAS2R38	7	141674839	0.00361654	0.789749	0.783705	0.761733	-0.021972
cg18081515	KIF26A	14	104630064	0.00361739	0.789749	0.766465	0.75155	-0.0149149
cg01842395		17	3885495	0.00362291	0.789749	0.847077	0.853553	0.00647522
cg03029255	C8orf31;C8orf31	8	144120681	0.00362413	0.789749	0.658321	0.60963	-0.0486902
cg19611273		5	113391125	0.00362692	0.789749	0.161649	0.149481	-0.0121676
cg12377368	SAAL1	11	18128126	0.00362766	0.789749	0.83822	0.856338	0.018118
cg05958749	C3orf25	3	129147694	0.00362911	0.789749	0.318082	0.289147	-0.0289354
cg07395074		12	110283406	0.00362961	0.789749	0.0920376	0.102952	0.0109148
cg14673936	C6orf222	6	36304683	0.00363026	0.789749	0.797757	0.786884	-0.0108725
cg14353373		8	66472662	0.003631	0.789749	0.224339	0.301176	0.0768369
[truncated: 21,435 more rows]

## Sheet: SOM Table 4
Probe ID	Gene symbol	Chr.	Coordinatea	p-value	Adjusted p-valueb	MI β (mean)	ALH β (mean)	β differencec
cg09354556		3	47051341	1.9309e-07	0.0711405	0.298686	0.235382	-0.0633039
cg12858231	FANCI;FANCI	15	89846095	3.26464e-07	0.0711405	0.781124	0.820114	0.03899
cg22708112	GCOM1;GCOM1;GCOM1;GCOM1	15	57883392	8.45271e-07	0.122797	0.820541	0.69477	-0.125771
cg12251573	AHRR	5	421644	3.16206e-06	0.344526	0.698626	0.852687	0.154061
cg21920570	MACROD1	11	63766787	5.28253e-06	0.410743	0.333408	0.284977	-0.0484314
cg04824913	GAK	4	887549	6.26752e-06	0.410743	0.782866	0.867561	0.0846952
cg13512268	HOXA5	7	27183973	6.59714e-06	0.410743	0.880684	0.825509	-0.0551751
cg23936031	HOXA5	7	27183133	8.67906e-06	0.452378	0.784794	0.680665	-0.104129
cg09420907		12	4273763	1.00124e-05	0.452378	0.242367	0.274241	0.0318743
cg01905046	TGOLN2	2	85554079	1.08263e-05	0.452378	0.142022	0.283491	0.141469
cg23454797	HOXA5	7	27183990	1.43961e-05	0.452378	0.865647	0.798855	-0.0667929
cg08397993	NCRNA00171	6	29981250	1.66781e-05	0.452378	0.289519	0.426594	0.137074
cg16474696	MRI1;MRI1	19	13875014	1.89866e-05	0.452378	0.497353	0.174224	-0.323129
cg01370449	HOXA5	7	27183369	1.92897e-05	0.452378	0.781988	0.70178	-0.0802081
cg17432857	HOXA5	7	27184438	2.10791e-05	0.452378	0.782321	0.68638	-0.0959417
cg10428938	ARPC1B	7	98990837	2.11155e-05	0.452378	0.396369	0.3298	-0.0665698
cg27386529	SCAP	3	47517807	2.15353e-05	0.452378	0.447251	0.504702	0.0574509
cg15358701		1	161410459	2.19031e-05	0.452378	0.147913	0.11126	-0.0366528
cg05076221	HOXA5	7	27182637	2.25624e-05	0.452378	0.668046	0.55536	-0.112687
cg09715059		6	32223336	2.32702e-05	0.452378	0.389599	0.508992	0.119393
cg14130272	BAT1;SNORD84;BAT1	6	31509427	2.36346e-05	0.452378	0.211709	0.157565	-0.0541445
cg14092988	DNAH1	3	52407081	2.37172e-05	0.452378	0.761424	0.868533	0.107109
cg20825110		1	33854504	2.4848e-05	0.452378	0.735667	0.759779	0.0241128
cg25755428	MRI1;MRI1	19	13875111	2.49116e-05	0.452378	0.399197	0.120222	-0.278975
cg14058329	HOXA5	7	27183946	2.98974e-05	0.462663	0.897875	0.83947	-0.0584051
cg11235787	MIR195	17	6920975	3.21258e-05	0.462663	0.837412	0.794519	-0.0428935
cg15617019	MYO1B;MYO1B;MYO1B	2	192110957	3.31357e-05	0.462663	0.0833315	0.0691448	-0.0141868
cg12646786		1	178986264	3.35024e-05	0.462663	0.256185	0.301047	0.0448616
cg25215230		4	15679598	3.39151e-05	0.462663	0.825606	0.761465	-0.0641406
cg09549073	HOXA5;HOXA5	7	27183274	3.425e-05	0.462663	0.758113	0.657143	-0.100971
cg19086603	F7;F7	13	113773158	3.52042e-05	0.462663	0.8461	0.499042	-0.347058
cg08780711		17	6560593	3.58241e-05	0.462663	0.112065	0.137391	0.0253261
cg17569124	HOXA5	7	27183643	3.65592e-05	0.462663	0.720414	0.582722	-0.137693
cg00430613		17	406426	3.76445e-05	0.462663	0.811789	0.54124	-0.270548
cg23072383	SLC35E4	22	31031044	3.86328e-05	0.462663	0.149311	0.189232	0.0399204
cg02916332	HOXA5	7	27183591	3.96152e-05	0.462663	0.758226	0.658768	-0.0994575
cg24524379	LRRC2;LRRC2	3	46600244	4.03027e-05	0.462663	0.279056	0.391683	0.112627
cg25307665	HOXA5	7	27183694	4.03401e-05	0.462663	0.684743	0.526852	-0.157891
cg04985482	MICA	6	31382065	4.21676e-05	0.471223	0.873184	0.781047	-0.092137
cg13730736	KCNT1	9	138653071	4.42949e-05	0.48262	0.480767	0.525653	0.044886
cg24727561	UBD	6	29524112	4.54314e-05	0.48293	0.862051	0.834309	-0.0277423
cg09861346	GPRIN1	5	176037510	4.89574e-05	0.486208	0.21425	0.169101	-0.0451485
cg18825531		11	62321136	4.9796e-05	0.486208	0.259037	0.347873	0.0888356
cg02527881	PTH1R	3	46936655	5.08621e-05	0.486208	0.560734	0.729402	0.168668
cg10969241		10	131989534	5.09456e-05	0.486208	0.677976	0.730537	0.0525607
cg22024931	SMN1;SMN2;SMN2;SMN2;SMN1;SMN2	5	69371421	5.20981e-05	0.486208	0.788658	0.545523	-0.243135
cg27196467	KCNIP4;KCNIP4;KCNIP4;KCNIP4	4	21305490	5.24334e-05	0.486208	0.319537	0.42487	0.105332
cg22862634	EML3;MTA2	11	62369728	5.64694e-05	0.487327	0.301823	0.201866	-0.0999572
cg07307142	HSD17B2	16	82071433	5.84848e-05	0.487327	0.652793	0.540344	-0.112449
cg02005600	HOXA5	7	27183686	6.14999e-05	0.487327	0.783768	0.67711	-0.106658
cg11724970	HOXA5	7	27182493	6.18685e-05	0.487327	0.765579	0.662902	-0.102677
cg12337005		5	139135602	6.27109e-05	0.487327	0.27924	0.164045	-0.115195
cg21852792		2	71678463	6.29869e-05	0.487327	0.423954	0.465123	0.0411696
cg03480206		14	24914181	6.31238e-05	0.487327	0.84241	0.857653	0.0152435
cg11862551		6	29817963	6.31363e-05	0.487327	0.25491	0.156052	-0.0988584
cg26545143	GADL1	3	30936239	6.39606e-05	0.487327	0.100074	0.114683	0.0146086
cg23321397		6	32223430	6.74697e-05	0.487327	0.479628	0.589398	0.10977
cg01514490		10	7455338	6.86808e-05	0.487327	0.555784	0.611065	0.0552811
cg24941931	C19orf44;CALR3	19	16607335	6.94843e-05	0.487327	0.104569	0.090943	-0.0136255
cg12128839	HOXA5	7	27183436	6.99774e-05	0.487327	0.712317	0.582548	-0.129769
cg12176783	TCEA2;TCEA2	20	62694000	7.11491e-05	0.487327	0.715705	0.656682	-0.0590227
cg03946671	TCEA2;TCEA2	20	62693973	7.16926e-05	0.487327	0.851345	0.803249	-0.0480965
cg09880291	HOXA5	7	27184109	7.46529e-05	0.487327	0.892167	0.862687	-0.0294804
cg06498468	MPHOSPH6	16	82203702	7.57074e-05	0.487327	0.139656	0.194767	0.0551116
cg01568319	SMOC2;SMOC2;SMOC2;SMOC2	6	168841907	7.61532e-05	0.487327	0.181167	0.152931	-0.0282353
cg01323381	HOXA5	7	27184264	7.80409e-05	0.487327	0.829711	0.772297	-0.0574143
cg26456997	DENND1C	19	6482169	7.81623e-05	0.487327	0.0915336	0.0743682	-0.0171655
cg12595281	RGMA;RGMA	15	93633172	7.89833e-05	0.487327	0.216472	0.285329	0.0688571
cg16667508	MATN4;RBPJL;MATN4;MATN4;MATN4;MATN4;MATN4	20	43936853	7.91595e-05	0.487327	0.708842	0.791788	0.0829461
cg09810078	DDR1;DDR1;DDR1	6	30860265	7.93142e-05	0.487327	0.720964	0.773375	0.0524114
cg11103845	PBX2	6	32157230	8.0328e-05	0.487327	0.175678	0.206689	0.031011
cg20243460	TMEM129;TACC3;TMEM129;TACC3	4	1723295	8.08956e-05	0.487327	0.0589553	0.0964188	0.0374635
cg00283986		2	20875062	8.28137e-05	0.487327	0.782965	0.814729	0.0317639
cg19217022		17	78977572	8.31422e-05	0.487327	0.111889	0.0860305	-0.025859
cg15685424	ADAP1	7	993417	8.46628e-05	0.487327	0.294011	0.264262	-0.0297485
cg24396973	RYR1;RYR1	19	38976392	8.4981e-05	0.487327	0.89629	0.880878	-0.0154121
cg03907575	DIP2B	12	50898411	9.03475e-05	0.511373	0.482156	0.552814	0.0706584
cg04863892	HOXA5	7	27183375	9.54435e-05	0.525384	0.764403	0.659127	-0.105275
cg20817131	HOXA5	7	27184167	9.83805e-05	0.525384	0.811265	0.744286	-0.0669789
cg06884495	TDRD9	14	104394621	9.85527e-05	0.525384	0.777918	0.718527	-0.0593909
cg07741984	C3orf52	3	111805005	9.88504e-05	0.525384	0.24818	0.223568	-0.0246124
cg16963093	ATXN7L1	7	105399252	9.94753e-05	0.525384	0.720606	0.279743	-0.440863
cg14263561		9	116550315	0.000100056	0.525384	0.72973	0.772595	0.0428642
cg05027594	TAPT1	4	16225910	0.000102921	0.531935	0.63695	0.712534	0.0755841
cg14658493	HOXA5	7	27184077	0.000103745	0.531935	0.844554	0.785174	-0.0593795
cg24040595	HOXA6	7	27185512	0.000106162	0.538001	0.832611	0.760925	-0.0716856
cg12774454	ABLIM2;ABLIM2;ABLIM2;ABLIM2;ABLIM2;ABLIM2;ABLIM2	4	8095174	0.000108836	0.543327	0.780089	0.729638	-0.0504513
cg03368099	HOXA5	7	27184521	0.000109706	0.543327	0.601624	0.501247	-0.100377
cg23959705	TNFRSF9	1	8002302	0.000112547	0.547358	0.19225	0.153908	-0.0383422
cg08042538	FAM110A;FAM110A	20	821854	0.000117133	0.547358	0.2721	0.218475	-0.0536246
cg11494773	UPP1;UPP1	7	48128242	0.000117551	0.547358	0.103558	0.128201	0.024643
cg14013695	HOXA5	7	27184176	0.000117822	0.547358	0.823654	0.774383	-0.0492709
cg12465704	SYPL2	1	110008870	0.000120887	0.547358	0.18102	0.143064	-0.0379553
cg18709313		14	97924757	0.000122371	0.547358	0.599818	0.635447	0.035629
cg26357403		1	1878565	0.000122469	0.547358	0.712088	0.745079	0.0329907
cg08691567	KRT3	12	53183930	0.0001227	0.547358	0.120157	0.148054	0.0278969
cg23138373		2	237468416	0.00012356	0.547358	0.811098	0.699324	-0.111773
cg24103044	RNF39;RNF39	6	30039801	0.00012432	0.547358	0.428886	0.553707	0.12482
cg02197387	TCEA2;TCEA2	20	62694005	0.000124995	0.547358	0.577558	0.537952	-0.0396059
cg14882265	HOXA5	7	27184375	0.000125591	0.547358	0.79435	0.705473	-0.0888768
cg01214346		17	406501	0.000127214	0.54894	0.832168	0.64569	-0.186478
cg24389585	HOXA5	7	27184125	0.000133782	0.551075	0.883118	0.859933	-0.0231846
cg27499105		16	86337823	0.000134243	0.551075	0.717746	0.772266	0.05452
cg11742103	EML3;MTA2	11	62369870	0.000134315	0.551075	0.371771	0.236223	-0.135548
cg10901867	NAT8L	4	2064353	0.000135877	0.551075	0.670957	0.828562	0.157605
cg03832522		2	218898668	0.000136082	0.551075	0.2814	0.358946	0.0775457
cg01962146	IDUA	4	995931	0.000138598	0.551075	0.263351	0.222617	-0.0407338
cg19771625		6	2870674	0.000139881	0.551075	0.884955	0.846373	-0.0385817
cg01488191	DHRS7B	17	21033752	0.000140561	0.551075	0.833578	0.808079	-0.0254995
cg09041614	MRPL13	8	121417181	0.000142935	0.551075	0.868814	0.848601	-0.0202131
cg15378686	POLG2	17	62492736	0.00014307	0.551075	0.108586	0.0914889	-0.0170974
cg13550419		17	44898510	0.000143306	0.551075	0.436974	0.514905	0.0779303
cg16835101		17	406380	0.000143387	0.551075	0.821136	0.566127	-0.255008
cg20974609	HOXA5	7	27181671	0.000144146	0.551075	0.836096	0.745456	-0.0906391
cg00523604		6	32223341	0.00014685	0.556531	0.37864	0.482604	0.103964
cg03899054		8	143206674	0.000149884	0.558289	0.601107	0.68096	0.079853
cg24276346	KCNG1	20	49626161	0.00015097	0.558289	0.927306	0.942799	0.0154933
cg00937263	KIAA2022;KIAA2022	X	74145012	0.000151157	0.558289	0.358744	0.304661	-0.0540829
cg14217069	ONECUT1	15	53081526	0.00015297	0.560235	0.338905	0.290947	-0.0479585
cg22882684	TNFSF10	3	172233778	0.000154967	0.56118	0.813569	0.82461	0.0110405
cg23692620		19	19971862	0.000156461	0.56118	0.370037	0.331179	-0.0388578
cg01678788		7	151012255	0.000158108	0.56118	0.15886	0.122602	-0.0362581
cg24431872	HS3ST1	4	11429036	0.000159085	0.56118	0.168301	0.212206	0.0439054
cg04370829		17	406249	0.000163657	0.56118	0.780607	0.565618	-0.214989
cg02000145	BAT1;SNORD84;BAT1	6	31509402	0.00016381	0.56118	0.143575	0.112969	-0.0306058
cg13565152	HINT2	9	35815219	0.000164082	0.56118	0.0661338	0.0576697	-0.0084641
cg19272018		18	22002772	0.000164274	0.56118	0.885735	0.868877	-0.016858
cg07689252		2	242714016	0.000164816	0.56118	0.895436	0.864464	-0.0309719
cg09445803	LOC283999	17	76226735	0.000169904	0.568934	0.833818	0.809469	-0.0243491
cg14309002		7	91405728	0.00017007	0.568934	0.722268	0.75734	0.0350716
cg05779406	ZFAND2A	7	1198841	0.000171803	0.568934	0.473573	0.583841	0.110268
cg13298116	EML3;MTA2	11	62369859	0.000174984	0.568934	0.474209	0.284687	-0.189522
cg14272688	MRI1;MRI1	19	13875137	0.000176525	0.568934	0.22928	0.11187	-0.117411
cg12324144	LRRC34	3	169531663	0.000176613	0.568934	0.235668	0.192826	-0.0428419
cg02243479	RPTOR;RPTOR	17	78859959	0.000178045	0.568934	0.837101	0.859287	0.0221862
cg23371683	OGFR	20	61443040	0.000178853	0.568934	0.890726	0.873667	-0.0170588
cg05132222	INO80	15	41304870	0.000179988	0.568934	0.854951	0.875695	0.0207441
cg03680517	CSGALNACT2	10	43632967	0.000180359	0.568934	0.626159	0.555694	-0.0704656
cg19759481	HOXA5	7	27183401	0.000181588	0.568934	0.754729	0.648218	-0.106511
cg01951307	FAM122C;FAM122C;FAM122C;FAM122C;FAM122C;FAM122C;FAM122C	X	133940723	0.000182758	0.568934	0.824297	0.856802	0.0325044
cg12449183	ERAS;ERAS	X	48687283	0.000184096	0.569033	0.835765	0.804403	-0.0313617
cg07946633	FLJ42875;PRDM16;FLJ42875;PRDM16	1	2984245	0.000189553	0.581774	0.464813	0.422409	-0.0424037
cg05714155		2	172974735	0.000191364	0.583225	0.32731	0.266986	-0.0603236
cg10610477	BCL11A;BCL11A;BCL11A	2	60712421	0.000194269	0.58351	0.803633	0.618819	-0.184814
cg08269316	HMGB2;HMGB2;HMGB2	4	174254507	0.00019517	0.58351	0.165776	0.19366	0.0278847
cg21613324	FAF2	5	175875188	0.000195534	0.58351	0.140847	0.121316	-0.0195316
cg20364632		6	49636226	0.00019768	0.58351	0.282033	0.32087	0.0388367
cg27502457	CD8A;CD8A;CD8A;CD8A;CD8A;CD8A	2	87018585	0.00019872	0.58351	0.145966	0.227821	0.081855
cg06145435	CYP2W1	7	1022769	0.000204637	0.58351	0.761451	0.689798	-0.0716528
cg15099161		2	242710665	0.000204726	0.58351	0.93558	0.925833	-0.00974702
cg06237983	HOXA6	7	27187269	0.000208434	0.58351	0.423498	0.353074	-0.0704235
cg16467775	DBNDD1	16	90085110	0.000209026	0.58351	0.553917	0.458788	-0.095129
cg05928186	HOXA6	7	27187102	0.000209935	0.58351	0.518085	0.465624	-0.0524613
cg09489128	HSPBP1;HSPBP1	19	55791986	0.000210596	0.58351	0.715285	0.679048	-0.0362368
cg03651608	ADRA1A;ADRA1A;ADRA1A;ADRA1A	8	26724234	0.000211715	0.58351	0.106813	0.0928394	-0.0139737
cg23890204	HIST1H4G	6	26247238	0.000211798	0.58351	0.909362	0.899257	-0.0101047
cg14829360		17	73884958	0.000214121	0.58351	0.814332	0.840369	0.0260363
cg19782243	PKNOX2	11	125133120	0.000214721	0.58351	0.158734	0.132145	-0.0265892
cg22824998	PNMAL1;PNMAL1	19	46974972	0.00021558	0.58351	0.283546	0.229903	-0.0536426
cg00908305	CALML3;CALML3	10	5567827	0.000216721	0.58351	0.909923	0.900659	-0.00926477
cg27371953		2	242714091	0.000217514	0.58351	0.637879	0.542103	-0.0957764
cg00270974		6	39745834	0.000218009	0.58351	0.877779	0.895988	0.0182096
cg13289132	MAP3K8	10	30722225	0.000218235	0.58351	0.129904	0.10993	-0.0199742
cg16385335	IL18BP;IL18BP;IL18BP;IL18BP;IL18BP;IL18BP	11	71710614	0.000220247	0.585299	0.690111	0.739898	0.049787
cg16221927		14	101436540	0.000226081	0.597161	0.774755	0.74592	-0.0288346
cg23740940		11	68924746	0.000228376	0.597634	0.43614	0.518275	0.0821343
cg14014955	HOXA5	7	27183701	0.000229668	0.597634	0.764337	0.700394	-0.0639428
cg27647852	DBNDD2;DBNDD2;DBNDD2;SYS1-DBNDD2;DBNDD2;DBNDD2;DBNDD2	20	44036899	0.000230373	0.597634	0.84424	0.820108	-0.0241318
cg13800612		4	7750489	0.000231877	0.597976	0.880127	0.934658	0.0545308
cg20043937	GCOM1;GCOM1;GCOM1;GCOM1	15	57883427	0.00023377	0.599311	0.556878	0.636125	0.079247
cg19268708		1	2837518	0.000236208	0.60004	0.827811	0.856114	0.0283028
cg16240781	SIX2	2	45234379	0.00023732	0.60004	0.67517	0.748821	0.0736507
cg10541466		1	113425263	0.000238204	0.60004	0.37525	0.330629	-0.0446205
cg09755872		7	23245557	0.000240371	0.60004	0.439485	0.498797	0.0593115
cg14981532		1	17215477	0.000240938	0.60004	0.154074	0.253244	0.0991697
cg04282607	MIR301B;MIR130B	22	22007286	0.000244704	0.605956	0.54101	0.484909	-0.0561017
cg11673244	MIR130B;MIR301B	22	22007100	0.00024896	0.61301	0.453101	0.403734	-0.0493668
cg20698271		4	11982621	0.000251496	0.615692	0.841769	0.769344	-0.0724249
cg15331834		10	45360969	0.000254197	0.615692	0.570896	0.46593	-0.104966
cg27065217		8	65499369	0.000254287	0.615692	0.347199	0.386533	0.0393337
cg10790698	SSBP4;SSBP4	19	18539756	0.000256296	0.617129	0.148427	0.112832	-0.0355956
cg25390165	HOXA5	7	27184188	0.000258005	0.617359	0.818932	0.768079	-0.0508538
cg10867349	KCNK10	14	88793741	0.000259225	0.617359	0.785971	0.730644	-0.055327
cg04318279		11	112830149	0.000261673	0.617856	0.862691	0.841814	-0.0208766
cg05279382	TRDMT1;TRDMT1;TRDMT1	10	17240228	0.000264172	0.617856	0.789767	0.730406	-0.0593611
cg17823346	ZMIZ1	10	80848143	0.000264713	0.617856	0.56924	0.515221	-0.0540189
cg13451127	NBEAL2	3	47050803	0.000266026	0.617856	0.332146	0.282717	-0.049429
cg17634912	NR2C2	3	14989199	0.000268856	0.617856	0.108353	0.124922	0.0165683
cg12946225	HMG20B	19	3573751	0.000269096	0.617856	0.222109	0.193173	-0.0289365
cg07928363	ADARB2	10	1254425	0.000270066	0.617856	0.846614	0.861792	0.0151779
cg01407332	GPR133	12	131617092	0.000272564	0.617856	0.258665	0.215956	-0.0427091
cg18145937	IL4;IL4	5	132010740	0.000273016	0.617856	0.859898	0.876273	0.0163755
cg12332097	KIFC1	6	33360064	0.000274365	0.617856	0.0796287	0.0686063	-0.0110224
cg25943096	MIR574;FAM114A1	4	38869650	0.000275144	0.617856	0.236032	0.191244	-0.0447884
cg24679423	USP3	15	63795662	0.000276445	0.617856	0.105998	0.0930539	-0.0129437
cg09663314	HLA-DRB6	6	32525979	0.000277988	0.618061	0.773641	0.832224	0.0585828
cg24094513	CDH23;CDH23	10	73157911	0.000279768	0.618061	0.2919	0.260123	-0.0317769
cg06676637	RAX	18	56940333	0.000282078	0.618061	0.263895	0.242438	-0.0214573
cg17857241		22	19016820	0.00028488	0.618061	0.364409	0.414666	0.0502574
cg19196335	HOXA5	7	27184094	0.000286169	0.618061	0.890809	0.866241	-0.024568
cg16994783		X	134138364	0.000286559	0.618061	0.383255	0.320741	-0.0625142
cg12386194	SENP7;SENP7	3	101231763	0.000286974	0.618061	0.056764	0.0659043	0.00914033
cg01150351		1	4220528	0.000287883	0.618061	0.718098	0.744956	0.026858
cg17909996		19	8214685	0.000292854	0.621624	0.228473	0.315543	0.08707
cg26730543	RNF39;RNF39	6	30039600	0.000294124	0.621624	0.462337	0.550062	0.087725
cg05579037		7	27184853	0.000295035	0.621624	0.818573	0.771022	-0.0475511
cg07140468		10	44788627	0.000295247	0.621624	0.314081	0.29354	-0.0205408
cg14640481	BRI3;BRI3	7	97910728	0.000302317	0.631251	0.0710918	0.0859715	0.0148798
cg01430390	UNC13D	17	73841288	0.000302716	0.631251	0.336561	0.366618	0.0300566
cg20891116	BTNL2	6	32363228	0.000309939	0.640979	0.829265	0.855916	0.0266512
cg25407410	LOC285740	6	143891975	0.000310323	0.640979	0.819612	0.69447	-0.125142
cg02106682	HOXA5	7	27184461	0.000315981	0.646261	0.688641	0.613002	-0.0756388
cg08513547	LOC134466	5	150323558	0.000318152	0.646261	0.786135	0.733477	-0.0526576
cg15111398		1	42504277	0.000318864	0.646261	0.871575	0.888767	0.017192
cg05128922		12	114882879	0.0003207	0.646261	0.245173	0.212199	-0.0329734
cg04336178	LMO7	13	76260314	0.000327528	0.646261	0.826208	0.803063	-0.0231455
cg00661399	TNXB	6	32049177	0.000328042	0.646261	0.81891	0.8473	0.0283894
cg26918919	ARHGAP6;ARHGAP6;ARHGAP6	X	11285195	0.000328609	0.646261	0.862346	0.829223	-0.0331228
cg16822407	KIAA1026;KIAA1026;KIAA1026;KIAA1026;KIAA1026	1	15392852	0.000329045	0.646261	0.161027	0.140428	-0.0205993
cg20668221		2	67921775	0.000329359	0.646261	0.491644	0.399664	-0.0919799
cg01524723		3	193718032	0.000330479	0.646261	0.846333	0.773091	-0.0732418
cg07049592	HOXA5	7	27184450	0.00033084	0.646261	0.799619	0.755255	-0.0443645
cg15831346		1	2876723	0.000331539	0.646261	0.679987	0.742686	0.062699
cg12377368	SAAL1	11	18128126	0.000332303	0.646261	0.83822	0.864346	0.0261268
cg01333350	EVC	4	5712884	0.00033364	0.646261	0.101785	0.0872503	-0.0145348
cg01842395		17	3885495	0.000336665	0.649234	0.847077	0.860766	0.0136883
cg14124132	C12orf70	12	27619014	0.000344165	0.656684	0.769398	0.792275	0.0228771
cg01056467		1	17216009	0.000345595	0.656684	0.0991315	0.158102	0.0589702
cg15558098		19	36739015	0.000345676	0.656684	0.867254	0.842949	-0.0243051
cg21658347		6	9865260	0.000346555	0.656684	0.848174	0.823901	-0.0242736
cg09068031	GALNTL4	11	11500492	0.000348378	0.65728	0.81946	0.744804	-0.0746557
cg02101485	USH1C;USH1C	11	17540282	0.000352034	0.661316	0.869625	0.853737	-0.015888
cg18404041	ITIH1;ITIH1;ITIH1;ITIH1	3	52824283	0.000353914	0.661993	0.564299	0.483607	-0.0806916
cg01982835	DLGAP4	20	34995278	0.000359035	0.668702	0.746392	0.778865	0.0324726
cg25361907	ZNF793	19	37997682	0.000361655	0.66915	0.0981821	0.121329	0.0231465
cg01222180	GPR50	X	150345616	0.000362346	0.66915	0.552347	0.480924	-0.0714221
cg24012919	TMEM156	4	38969699	0.000368805	0.676108	0.891929	0.876963	-0.0149664
cg12731568	RPS6KB2	11	67196864	0.000371054	0.676108	0.824577	0.80562	-0.0189568
cg23556574	FRMD4A	10	13981154	0.000371752	0.676108	0.808408	0.77611	-0.0322975
cg11640591	PTH1R	3	46925181	0.000372319	0.676108	0.336776	0.311453	-0.0253228
cg02475236	DSCAM	21	42217001	0.000377935	0.682027	0.889991	0.87029	-0.0197002
cg12003941	KIF25;KIF25	6	168436019	0.000381105	0.682027	0.31367	0.429413	0.115743
cg13694927	HOXA5	7	27184712	0.000383121	0.682027	0.484643	0.415958	-0.0686847
cg20667480	TBC1D16	17	77916768	0.000383288	0.682027	0.118338	0.209021	0.0906821
cg15094605	OR2H1	6	29429346	0.000387134	0.682027	0.52773	0.580474	0.0527443
cg03850451		4	183728026	0.000387699	0.682027	0.133421	0.164372	0.0309508
cg07142009		17	6656315	0.000388893	0.682027	0.317426	0.398156	0.0807301
cg08070327	HOXA5	7	27184059	0.000389513	0.682027	0.880246	0.835776	-0.0444699
cg21632975	NOVA2	19	46456210	0.000389663	0.682027	0.383852	0.346466	-0.0373861
cg20702913	KLF11	2	10183115	0.000391632	0.682421	0.396491	0.311254	-0.0852371
cg23459386	SBNO1;SBNO1	12	123834869	0.00039302	0.682421	0.857385	0.872732	0.0153475
cg13791224	PFKP	10	3148613	0.000396294	0.683381	0.867144	0.847361	-0.0197828
cg05603367		2	73511020	0.000398919	0.683381	0.335634	0.314284	-0.02135
cg09996284	BGLAP	1	156211851	0.000401775	0.683381	0.376502	0.425172	0.0486703
cg21657876	PDE2A;PDE2A;PDE2A;PDE2A	11	72354022	0.000402982	0.683381	0.0782098	0.0677985	-0.0104113
cg14042714	C3	19	6707175	0.000404898	0.683381	0.837818	0.853998	0.0161803
cg09808235	MMEL1	1	2542588	0.000405168	0.683381	0.371634	0.316081	-0.0555534
cg27151303		7	27184821	0.000408194	0.683381	0.670101	0.58441	-0.0856906
cg11076954	SLC43A2	17	1508444	0.000410992	0.683381	0.462864	0.697511	0.234647
cg03629794	GADL1	3	30936255	0.000411918	0.683381	0.100366	0.127736	0.0273701
cg16870351	ZIC3	X	136651271	0.000415822	0.683381	0.340411	0.306592	-0.0338186
cg02495604	HPCAL4	1	40158076	0.000420141	0.683381	0.248851	0.219769	-0.029082
cg16512885		1	4697919	0.000420958	0.683381	0.649718	0.565029	-0.0846884
cg08269402	HLA-DRB1	6	32549631	0.000424694	0.683381	0.770071	0.499438	-0.270633
cg01492330	KRT3	12	53184005	0.000427309	0.683381	0.104054	0.132702	0.0286485
cg05287314	FAM110A;FAM110A	20	822198	0.000427908	0.683381	0.207631	0.167519	-0.0401115
cg07584631	PNKP	19	50366240	0.000430902	0.683381	0.828435	0.858615	0.0301801
cg20745652	CCT2	12	69979104	0.000431031	0.683381	0.106038	0.139919	0.0338813
cg13719901	LRRC2;LRRC2	3	46608139	0.00043153	0.683381	0.704506	0.7691	0.0645946
cg07519721	SPG21;SPG21;SPG21;SPG21	15	65281804	0.000432511	0.683381	0.166665	0.14162	-0.0250443
cg14135887		4	36266562	0.000432578	0.683381	0.841529	0.820804	-0.0207244
cg14683380	SMTNL2;SMTNL2	17	4498541	0.000432743	0.683381	0.0917944	0.140619	0.048825
cg14532755		4	1762460	0.000433003	0.683381	0.716337	0.776995	0.0606584
cg12941325	EHMT2;EHMT2	6	31860314	0.000439068	0.683381	0.889347	0.902178	0.012831
cg14623316	SRGAP3;SRGAP3	3	9181382	0.000439962	0.683381	0.795547	0.844603	0.0490563
cg03350825		X	68442327	0.000439998	0.683381	0.182487	0.244158	0.0616713
cg14482998	FYN;FYN;FYN	6	111984370	0.000446751	0.683381	0.591341	0.540241	-0.0511004
cg04697454	RGMA	15	93633408	0.000447392	0.683381	0.363561	0.445231	0.0816696
cg12941369	PDCD6IP;PDCD6IP;PDCD6IP	3	33839389	0.000448419	0.683381	0.419755	0.482838	0.0630832
cg03741889		22	46285897	0.000449755	0.683381	0.649551	0.703972	0.0544209
cg06008435		6	25027714	0.00045012	0.683381	0.342588	0.283816	-0.0587717
cg03493520	PRCP;PRCP	11	82535460	0.000453634	0.683381	0.382148	0.536506	0.154358
cg15538418	H3F3B	17	73776120	0.000454085	0.683381	0.0738967	0.0838424	0.00994564
cg02248486	HOXA5	7	27183196	0.000455868	0.683381	0.761897	0.664271	-0.0976265
cg22613769	SMYD2	1	214463441	0.000456666	0.683381	0.689511	0.732457	0.0429456
cg15067619		6	31461821	0.000457938	0.683381	0.176005	0.089293	-0.0867118
cg15358855	PRDM10;PRDM10	11	129830237	0.000462999	0.683381	0.72799	0.757138	0.0291482
cg17791617	DLG5	10	79628941	0.000464866	0.683381	0.808111	0.832294	0.0241828
cg00794673	ANKS1A	6	35016449	0.000465189	0.683381	0.35786	0.328177	-0.0296834
cg08157684	SYTL1	1	27675934	0.000465501	0.683381	0.361519	0.338709	-0.0228104
cg08839620	POLD3	11	74303786	0.000468378	0.683381	0.0834998	0.0917359	0.00823611
cg06123147	ZNF407;ZNF407;ZNF407;ZNF407;ZNF407;ZNF407	18	72342942	0.00046855	0.683381	0.829621	0.811666	-0.0179554
cg17431922	AKR7L;AKR7L	1	19599516	0.000468704	0.683381	0.897206	0.913153	0.0159465
cg08321483		4	1505060	0.000470333	0.683381	0.84402	0.864254	0.0202338
cg01252104	GALNT9	12	132807169	0.000472604	0.683381	0.698565	0.738458	0.0398923
cg22402803		12	5537882	0.000473344	0.683381	0.232759	0.304527	0.071768
cg21402748		1	2838849	0.000473628	0.683381	0.576904	0.515656	-0.0612476
cg25943872	SLC16A2	X	73642385	0.000473793	0.683381	0.351864	0.309567	-0.0422969
cg03597699		9	96709286	0.000475063	0.683381	0.19043	0.220908	0.0304775
cg03282968		20	61675672	0.000476265	0.683381	0.662628	0.69924	0.0366121
cg14705155		6	167490980	0.000477546	0.683381	0.903727	0.88639	-0.0173367
cg24917065	SLC25A37	8	23418389	0.000477755	0.683381	0.794739	0.754261	-0.0404776
cg04548563	SOCS3	17	76356910	0.000478422	0.683381	0.089164	0.0791645	-0.00999952
cg08854185	DBNDD1;DBNDD1	16	90077956	0.000479871	0.683381	0.865035	0.90387	0.0388349
cg25843833		11	20177078	0.000481925	0.683381	0.852008	0.828533	-0.0234745
cg10276400	XYLT1	16	17481251	0.000482136	0.683381	0.895763	0.905426	0.0096638
cg23525051	RASGRP1;RASGRP1	15	38852680	0.000484241	0.683381	0.773432	0.8012	0.0277678
cg17970299	ZNF385A;ZNF385A;ZNF385A	12	54772804	0.000484306	0.683381	0.851022	0.821379	-0.0296436
cg22655988	CRMP1;CRMP1	4	5830138	0.000484629	0.683381	0.741228	0.771326	0.0300983
cg19364141		2	63846679	0.000487023	0.683381	0.866713	0.886163	0.0194499
cg10255759	MAGI1;MAGI1;MAGI1	3	65733739	0.000488228	0.683381	0.821666	0.837027	0.0153612
cg15775005	ANKRD12;ANKRD12	18	9136598	0.00048965	0.683381	0.063442	0.0717838	0.0083418
cg11206526		20	44782126	0.000494016	0.683381	0.798877	0.844585	0.045708
cg06962678	B3GNTL1	17	80978575	0.000494275	0.683381	0.93838	0.918411	-0.0199684
cg12078229	TMEM161A	19	19245687	0.000496821	0.683381	0.284584	0.240548	-0.0440353
cg01597741	MKRN1;MKRN1	7	140177967	0.000497474	0.683381	0.116386	0.102824	-0.0135623
cg03922126	KCNQ5;KCNQ5;KCNQ5;KCNQ5;KCNQ5	6	73330297	0.000499274	0.683381	0.20069	0.167794	-0.0328966
cg13764516	LCN8	9	139648911	0.000501172	0.683381	0.479631	0.435147	-0.0444838
cg11581865		11	120078840	0.000502216	0.683381	0.3594	0.39746	0.0380606
cg19513071		5	87441918	0.00050235	0.683381	0.125856	0.142476	0.0166201
cg19383211	HLA-DRB6	6	32527588	0.000503333	0.683381	0.583116	0.756259	0.173143
cg21940081	IMP4	2	131103235	0.000507657	0.687111	0.955155	0.95938	0.00422477
cg00820958	ZNF517	8	146032149	0.000510125	0.688314	0.63661	0.667013	0.0304027
cg17965690	SLC44A2;SLC44A2	19	10736049	0.000512479	0.689356	0.81759	0.76627	-0.0513202
cg06060522		20	44782039	0.000516459	0.692571	0.563016	0.712733	0.149717
cg17146526		2	175192666	0.000519828	0.694951	0.491641	0.448838	-0.0428034
cg04504006	COL12A1;COL12A1	6	75914030	0.000522594	0.696512	0.345509	0.370986	0.0254767
cg02016065	C3orf55;C3orf55;C3orf55	3	157290927	0.000525289	0.697969	0.86285	0.85103	-0.0118196
cg01624173		14	75981868	0.000533004	0.706068	0.299604	0.433901	0.134298
cg20498746	GADL1	3	30936247	0.000535096	0.706654	0.170968	0.207902	0.0369338
cg00046913	HAGH;FAHD1;FAHD1;HAGH;FAHD1;HAGH;HAGH	16	1877150	0.000537154	0.706654	0.0846802	0.0995784	0.0148981
cg08329236	DIDO1;DIDO1;DIDO1;DIDO1	20	61558006	0.000538751	0.706654	0.104982	0.0938512	-0.0111312
cg09655957	PIR;PIR;FIGF	X	15403752	0.000541414	0.706654	0.679525	0.712834	0.0333091
cg01590361	KIAA1239	4	37247954	0.000541553	0.706654	0.846212	0.816175	-0.0300363
cg09160017	C20orf103	20	9494997	0.000544982	0.709005	0.135648	0.155533	0.0198855
cg00491180	TMPRSS8	16	2892604	0.000552326	0.71117	0.243296	0.157953	-0.0853432
cg03398865	IRX4	5	1879554	0.00055471	0.71117	0.374119	0.350188	-0.0239313
cg00220294		16	54322494	0.000555704	0.71117	0.234039	0.203323	-0.0307161
cg14085715	MACC1	7	20257162	0.0005575	0.71117	0.165171	0.190226	0.0250554
cg02307075	PLEKHM3	2	208692505	0.000557599	0.71117	0.89238	0.877342	-0.0150375
cg00374263	YLPM1	14	75229370	0.000558318	0.71117	0.456363	0.531067	0.0747042
cg04784122	MPP1;MPP1;MPP1;MPP1;MPP1;MPP1;MPP1;MPP1	X	154033688	0.000558861	0.71117	0.298952	0.255685	-0.0432674
cg15962547	GOLT1A	1	204183337	0.0005597	0.71117	0.278538	0.249638	-0.0288999
cg12897067		5	135418308	0.000566483	0.714905	0.253706	0.460208	0.206502
cg20300246	LHX3	9	139096747	0.000568313	0.714905	0.251297	0.219558	-0.0317385
cg18463920	TLE2	19	3036484	0.000568349	0.714905	0.203413	0.279446	0.0760332
cg06561886	SLC44A2;SLC44A2;SLC44A2	19	10736299	0.000569201	0.714905	0.809785	0.735817	-0.0739687
cg08580014	PNLIPRP1	10	118368634	0.000570978	0.715076	0.596606	0.685059	0.0884531
cg03850986	ABLIM1;ABLIM1;ABLIM1	10	116408382	0.000576667	0.717196	0.482648	0.550492	0.0678441
cg04380269		2	71027592	0.000577644	0.717196	0.654057	0.686483	0.0324263
cg09823576	PBX1	1	164640367	0.000578589	0.717196	0.81662	0.83591	0.0192906
cg08681924	FEZF2	3	62359924	0.000579253	0.717196	0.192907	0.168031	-0.0248755
cg09760422		2	128146352	0.000582113	0.718695	0.586192	0.650154	0.0639619
cg19382657	COLEC12	18	501234	0.00058568	0.721031	0.195089	0.240652	0.0455628
cg07030727	TCF7L1	2	85536594	0.000590603	0.721031	0.264908	0.327497	0.0625893
cg13900773	PIWIL1	12	130824015	0.000591188	0.721031	0.328689	0.421381	0.0926918
cg27081103		16	3241159	0.000591689	0.721031	0.156875	0.128811	-0.0280634
cg07254032	HCN1	5	45695839	0.000592277	0.721031	0.287534	0.257542	-0.0299927
cg24150623	MIR125B1;LOC399959	11	121971092	0.000596316	0.723843	0.24592	0.286019	0.0400995
cg18815120	EGLN1	1	231512676	0.000598009	0.723843	0.380177	0.244548	-0.135629
cg27091643		12	64977593	0.000599786	0.723843	0.13699	0.15789	0.0209004
cg10494860	TCEA2;TCEA2	20	62693951	0.000602019	0.723843	0.909326	0.887198	-0.0221279
cg18620571	TNFAIP2	14	103593505	0.000602891	0.723843	0.916161	0.893213	-0.0229478
cg06830450	LOC100130776;AGAP2;AGAP2	12	58121004	0.000604977	0.723969	0.916894	0.906693	-0.0102016
cg10885961	LOC339290;C18orf18	18	5238589	0.000606318	0.723969	0.122424	0.0928652	-0.0295589
cg03224013	KIAA0125	14	106382726	0.000610547	0.725421	0.731557	0.658148	-0.0734091
cg23129930	HOXA6	7	27186993	0.000610863	0.725421	0.570023	0.499767	-0.0702564
cg16063112	C10orf107	10	63423079	0.000613229	0.726252	0.304705	0.365746	0.0610419
cg14557816	ZNF589	3	48282905	0.000615952	0.726757	0.0902393	0.108708	0.018469
cg06647844	MRPL19	2	75888565	0.000618727	0.726757	0.80971	0.789149	-0.0205604
cg09439754	HSD17B2	16	82129088	0.000620916	0.726757	0.752929	0.658536	-0.0943926
cg24004780	KIAA1407	3	113683598	0.000621567	0.726757	0.856978	0.82485	-0.0321274
cg07770222	C8orf31	8	144120106	0.000623763	0.726757	0.745745	0.681053	-0.0646922
cg12768681	FAM43B	1	20879547	0.000624326	0.726757	0.154242	0.136179	-0.0180631
cg09511846	ST6GALNAC5	1	77332991	0.000628917	0.726757	0.171435	0.163351	-0.00808435
cg12530021	SIGLEC12;SIGLEC12	19	52004630	0.000630276	0.726757	0.504492	0.468631	-0.0358615
cg25555087		15	20148758	0.000631615	0.726757	0.612638	0.562932	-0.0497052
ch.13.470465F	LHFP	13	40046596	0.000631921	0.726757	0.0746831	0.0880283	0.0133452
cg03529432	HOXA6	7	27187502	0.000633878	0.726757	0.177705	0.126527	-0.0511773
cg06664205		5	50453093	0.000634329	0.726757	0.855752	0.834681	-0.0210707
cg09609051	DPF2	11	65102891	0.000635334	0.726757	0.766753	0.736416	-0.0303373
cg00703898		16	34299638	0.000640755	0.730572	0.67771	0.650375	-0.0273343
cg20301340	CCDC97	19	41815941	0.00064385	0.730572	0.0524958	0.0456532	-0.00684261
cg08939418	IGF2BP3	7	23511443	0.000644132	0.730572	0.218444	0.255382	0.0369379
cg16398289	WDR49	3	167372745	0.000646361	0.730572	0.834605	0.80926	-0.0253446
cg03680873		3	148844300	0.000648584	0.730572	0.588706	0.523958	-0.0647482
cg26551072	MAP2K6	17	67530480	0.000650783	0.730572	0.900183	0.909529	0.00934687
cg01906054		17	14683649	0.000651931	0.730572	0.894377	0.886784	-0.00759292
cg20441701	SP4	7	21466380	0.00065208	0.730572	0.384055	0.330831	-0.0532241
cg04543289	CACNG3;CACNG3	16	24267559	0.000659173	0.731908	0.290504	0.26802	-0.0224844
cg09414673	CYP2W1	7	1022797	0.000660409	0.731908	0.875415	0.833262	-0.0421531
cg21641458	HOXA6	7	27185136	0.000661108	0.731908	0.799299	0.742649	-0.0566499
cg06562964	RELL1;RELL1	4	37686268	0.000664213	0.731908	0.885429	0.873927	-0.0115014
cg24215973	HDAC4	2	240111563	0.000669566	0.731908	0.864512	0.814921	-0.049591
cg23268197	INSL3	19	17932244	0.000670424	0.731908	0.814337	0.889638	0.0753017
cg08646051	RASSF8;RASSF8;RASSF8;RASSF8;RASSF8	12	26205524	0.000671649	0.731908	0.826734	0.792553	-0.034181
cg06900355		5	150554476	0.000672071	0.731908	0.879999	0.836321	-0.0436779
cg10450899	RNMTL1;GLOD4	17	685900	0.000672477	0.731908	0.0585887	0.0667364	0.00814774
cg18339838	THAP5;DNAJB9;THAP5	7	108210215	0.000677484	0.731908	0.0618687	0.0684271	0.00655846
cg09329516	SLC43A2	17	1508261	0.000679804	0.731908	0.484806	0.761792	0.276986
cg12251075	NME2;NME2;NME2;NME1-NME2;NME2	17	49244717	0.000679964	0.731908	0.234217	0.279893	0.0456762
cg00969405	HOXA5	7	27184441	0.000681983	0.731908	0.819546	0.748332	-0.0712142
cg11239175		4	136304052	0.000682458	0.731908	0.845662	0.832319	-0.0133431
cg05219035	PNMA5;PNMA5;PNMA5	X	152161930	0.000683421	0.731908	0.752453	0.774574	0.0221212
cg07601967	PAK7;PAK7	20	9590805	0.000683696	0.731908	0.366421	0.413595	0.0471741
cg23602043		6	63553696	0.000683732	0.731908	0.81424	0.799664	-0.0145758
cg06556435		5	74350752	0.000684761	0.731908	0.899476	0.910915	0.0114392
cg02578087	C3orf32	3	8671361	0.00068518	0.731908	0.704628	0.790192	0.0855637
cg09192059	DMD;DMD;DMD;DMD;DMD;DMD;DMD;DMD;DMD;DMD;DMD;DMD;DMD;DMD;DMD;DMD;DMD;DMD	X	31285032	0.000689542	0.733162	0.23614	0.269818	0.0336788
cg21741708		8	143206559	0.000689718	0.733162	0.745784	0.781824	0.0360399
cg21663431	SLC44A2;SLC44A2	19	10736355	0.000694304	0.734797	0.846829	0.795743	-0.0510862
cg19328294	PRSS22	16	2908554	0.000694716	0.734797	0.265708	0.199518	-0.06619
cg06099218		X	39473248	0.000696625	0.734797	0.176969	0.139324	-0.0376445
cg16145821	YIF1A	11	66056771	0.000698	0.734797	0.0790333	0.090712	0.0116788
cg08057786	SERPINA3	14	95078599	0.000700201	0.735337	0.781415	0.798183	0.0167684
cg07113136		14	96343419	0.000705457	0.739077	0.203032	0.182979	-0.0200523
cg22789769		10	44789589	0.000708754	0.739639	0.679441	0.736451	0.0570099
cg17826679	SLC44A2;SLC44A2	19	10736038	0.000710372	0.739639	0.783204	0.73099	-0.0522144
cg10608596	ZNF833	19	11785125	0.000711506	0.739639	0.288942	0.362285	0.0733438
cg18893514	WDYHV1	8	124442302	0.00071449	0.739639	0.837562	0.853321	0.0157588
cg14120049	HSPB6	19	36246408	0.000716875	0.739639	0.667276	0.617007	-0.0502693
cg05093065	TMEM158;TMEM158	3	45266451	0.000717422	0.739639	0.129203	0.116637	-0.0125657
cg05313263	WDR25;WDR25	14	100906689	0.000717874	0.739639	0.371381	0.468958	0.0975778
cg21549577		5	102151720	0.000726961	0.742835	0.842972	0.83424	-0.0087318
cg24686902		17	6558231	0.000733174	0.742835	0.61303	0.83436	0.221331
cg07353006		8	10405104	0.000733266	0.742835	0.149816	0.181095	0.031279
cg22993585		5	178220238	0.000734542	0.742835	0.827837	0.794154	-0.0336824
cg10119082	ARPC1B	7	98990626	0.000735639	0.742835	0.234307	0.18902	-0.0452868
cg18921980		2	175594943	0.000738453	0.742835	0.100302	0.120791	0.0204895
cg07179033	RNF39;RNF39	6	30039548	0.000738723	0.742835	0.288058	0.36481	0.0767522
cg05075545	ANKRD24;ANKRD24;SIRT6	19	4183450	0.000739283	0.742835	0.797582	0.754959	-0.0426226
cg06019590	SLC9A3	5	496476	0.000743976	0.742835	0.759025	0.700883	-0.0581419
cg00442109		10	23492798	0.000753607	0.742835	0.241326	0.286043	0.0447166
cg27527930	B3GNTL1	17	80940086	0.000753704	0.742835	0.759849	0.841443	0.0815937
cg05916783	GAN	16	81348309	0.000754686	0.742835	0.0825821	0.0916837	0.00910159
cg07426195	FBXO44;FBXO2;FBXO2;FBXO44;FBXO44;FBXO44;FBXO44	1	11714504	0.000756297	0.742835	0.0825127	0.0725854	-0.00992724
cg01663953	CCDC81;CCDC81	11	86133777	0.000756354	0.742835	0.570554	0.695677	0.125122
cg02072115	RNF169	11	74459859	0.000757769	0.742835	0.146009	0.121327	-0.0246816
cg00765522		14	71605994	0.000757903	0.742835	0.101631	0.127509	0.0258785
cg13074055		14	106329206	0.000758251	0.742835	0.595895	0.493605	-0.102291
cg26592281	LOC728927	7	63774340	0.000763348	0.742835	0.0924785	0.101149	0.00867084
cg13442822	GEMIN7;GEMIN7;GEMIN7	19	45583103	0.000767279	0.742835	0.0965289	0.084706	-0.0118229
cg26558023		8	129284837	0.000767617	0.742835	0.692836	0.745274	0.0524378
cg25266281		2	242904768	0.000769196	0.742835	0.838124	0.798721	-0.0394031
cg17350349	NHLRC3;C13orf23;C13orf23;NHLRC3;NHLRC3;NHLRC3	13	39612618	0.00076958	0.742835	0.0678162	0.0579124	-0.00990378
cg18690501		10	43392968	0.000773193	0.742835	0.389714	0.340057	-0.0496569
cg18179357		7	6887294	0.000775405	0.742835	0.742249	0.670157	-0.0720929
cg04541154	B4GALT7	5	177026954	0.00077578	0.742835	0.0728963	0.0633678	-0.00952854
cg10476773		5	177412688	0.00077622	0.742835	0.480227	0.572166	0.0919385
cg15467577	HPN;HPN	19	35547085	0.000777143	0.742835	0.538298	0.592941	0.0546425
cg23821082	CTTNBP2NL	1	112938627	0.00077751	0.742835	0.0784171	0.0899194	0.0115022
cg17128730	PLA2G6;PLA2G6;PLA2G6;PLA2G6	22	38577679	0.000789115	0.742835	0.130521	0.118452	-0.0120693
cg09688127	NUDT4;NUDT4P1;NUDT4	12	93770794	0.00079069	0.742835	0.868663	0.890163	0.0215
cg22501885		5	1702158	0.000792381	0.742835	0.848021	0.821388	-0.0266333
cg08360721	KCNIP1;KCNIP1;KCNIP1	5	169930870	0.000792555	0.742835	0.198176	0.173998	-0.0241778
cg07235805	PARD6G	18	78004237	0.000792704	0.742835	0.478067	0.432988	-0.0450787
cg06547849	DSCAML1	11	117666597	0.000794638	0.742835	0.143106	0.23263	0.0895235
cg08023751	MERTK	2	112655112	0.000795541	0.742835	0.693485	0.672413	-0.0210722
cg13104274	ATP1B1;ATP1B1	1	169078316	0.000797143	0.742835	0.786098	0.749284	-0.0368141
cg22292345	LOC100129354	3	47051533	0.000797146	0.742835	0.4886	0.439162	-0.0494371
cg12749246		6	29521013	0.000801085	0.742835	0.476005	0.417897	-0.058108
cg01326206	DHX30;DHX30	3	47845672	0.000801557	0.742835	0.721306	0.759164	0.0378574
cg08073882	JAKMIP1;JAKMIP1	4	6202381	0.000801991	0.742835	0.0744739	0.0843057	0.00983181
cg12060800	FAM119B;FAM119B	12	58168468	0.000802079	0.742835	0.88301	0.871796	-0.0112136
cg27252395	KAAG1;KAAG1;DCDC2	6	24358327	0.000802628	0.742835	0.0824729	0.107005	0.0245324
cg11267527	CXCL12;CXCL12;CXCL12	10	44881934	0.000803038	0.742835	0.46502	0.502523	0.037503
cg02081402	HDAC4	2	240002678	0.000803518	0.742835	0.774739	0.794153	0.0194139
cg24908198	TP53AIP1	11	128812992	0.000805978	0.742835	0.862616	0.879382	0.0167668
cg20597013		1	244894274	0.000805996	0.742835	0.101901	0.116055	0.0141542
cg08820590	NOMO2;NOMO2	16	18573514	0.000806337	0.742835	0.0975177	0.117845	0.0203269
cg27207932	CD40LG	X	135730306	0.000807902	0.742835	0.62034	0.644772	0.0244319
cg22588715	MYT1L	2	1847120	0.000807931	0.742835	0.866626	0.843118	-0.0235074
cg18587137	TNFAIP2	14	103593503	0.000809536	0.742835	0.883011	0.846602	-0.0364094
cg25505605	ELMO2;ELMO2	20	45035867	0.000809773	0.742835	0.123381	0.107769	-0.0156122
cg17503085	KCNQ2;KCNQ2;KCNQ2;KCNQ2;KCNQ2	20	62095546	0.00081121	0.742835	0.779524	0.809055	0.0295317
cg20469507	POLD3	11	74323002	0.000812751	0.742835	0.732952	0.75079	0.0178379
cg16427530	OR6C70	12	55864623	0.000814763	0.742835	0.776138	0.748186	-0.0279524
cg20780811	RANBP17;RANBP17	5	170289021	0.000815608	0.742835	0.228147	0.194773	-0.0333734
cg06059810	RUFY3;RUFY3;RUFY3;RUFY3;RUFY3	4	71587722	0.000816424	0.742835	0.888363	0.868252	-0.0201113
cg21573345	CPEB2;CPEB2	4	15009110	0.00081919	0.743799	0.859015	0.834555	-0.0244608
cg08709576	RXFP3	5	33935027	0.000823907	0.745538	0.113378	0.124322	0.0109436
cg02011639	FOXN4	12	109747091	0.000826111	0.745538	0.144729	0.12804	-0.0166891
cg16503585	RNLS;RNLS	10	90343641	0.000826237	0.745538	0.773172	0.731915	-0.0412577
cg15084470	SNRNP40	1	31767860	0.000830542	0.747874	0.851685	0.824188	-0.0274967
cg24442740	AHDC1	1	27902069	0.000835594	0.749792	0.314461	0.278195	-0.0362662
cg15953767		X	149531112	0.000839349	0.749792	0.433346	0.378843	-0.0545024
cg03162779		11	2308362	0.000839668	0.749792	0.158154	0.210966	0.0528126
cg18030007	C8orf41;C8orf41	8	33370902	0.000842951	0.749792	0.0949076	0.0844092	-0.0104984
cg07090678	CDC7;CDC7;CDC7	1	91966139	0.000844378	0.749792	0.139976	0.157968	0.0179915
cg06466917	LOC285696;BASP1	5	17216259	0.000845646	0.749792	0.23984	0.264835	0.0249952
cg08972190	MAD1L1;MAD1L1;MAD1L1	7	2138995	0.000846981	0.749792	0.818868	0.792452	-0.0264168
cg23324101	ANO8	19	17444399	0.000849347	0.749792	0.917073	0.930157	0.0130839
cg14943796	BAHCC1	17	79377272	0.00085034	0.749792	0.811795	0.739385	-0.0724098
cg01728554		5	155107661	0.000853939	0.749792	0.14552	0.123729	-0.0217912
cg03156170	MSI2;MSI2	17	55673870	0.000854712	0.749792	0.776148	0.843702	0.0675542
cg16927416		8	142295141	0.000858805	0.749792	0.827291	0.844935	0.0176437
cg16509355	CC2D2A;CC2D2A;CC2D2A	4	15471240	0.000861406	0.749792	0.225291	0.277632	0.0523408
cg13564459	PRKCH	14	62004353	0.000862107	0.749792	0.255849	0.297733	0.0418849
cg21238440		7	12159718	0.000865318	0.749792	0.800954	0.759538	-0.0414168
cg07523189		6	19155350	0.000865994	0.749792	0.72831	0.698391	-0.0299192
cg23149687	PRR16	5	119801643	0.000866886	0.749792	0.258443	0.352602	0.0941591
cg00975326	CXorf23	X	19989847	0.000867578	0.749792	0.644059	0.684628	0.0405689
cg00021855	PYCRL	8	144690956	0.00086862	0.749792	0.572533	0.732408	0.159875
cg25446098	B4GALNT2;B4GALNT2;B4GALNT2	17	47209664	0.00087222	0.749792	0.58182	0.503629	-0.0781915
cg08985785	KCNK5	6	39196340	0.000873649	0.749792	0.533428	0.61031	0.0768816
cg05088549	ECE2;CAMK2N2	3	183978344	0.000874435	0.749792	0.288117	0.252335	-0.0357827
cg05224707	SH3PXD2B	5	171881549	0.00087645	0.749792	0.165527	0.196758	0.0312306
cg09872737	TNXB	6	32076270	0.000877195	0.749792	0.279065	0.347815	0.0687505
cg22588445	PTPRN2;PTPRN2;PTPRN2	7	157423165	0.000878617	0.749792	0.879621	0.89406	0.0144384
cg04342863		2	62560135	0.000879532	0.749792	0.788091	0.832257	0.0441654
cg11427177	CAPN3;CAPN3;CAPN3;CAPN3;CAPN3;CAPN3	15	42650662	0.000879621	0.749792	0.853626	0.874416	0.0207906
cg10735015	PHACTR2;PHACTR2	6	143928643	0.000882495	0.749792	0.418246	0.455907	0.0376615
cg06283478	SORCS2	4	7649606	0.000882564	0.749792	0.672595	0.641383	-0.0312115
cg05930684	PTGES2;PTGES2;LOC389791;PTGES2	9	130891137	0.000891333	0.750688	0.566452	0.501343	-0.0651086
cg04879722	ZBTB20;ZBTB20	3	114597503	0.0008934	0.750688	0.852533	0.691472	-0.161061
cg09918394	LASS5	12	50523625	0.000895035	0.750688	0.757902	0.857193	0.0992908
cg05621157	SLC15A1	13	99404279	0.000895643	0.750688	0.166029	0.193917	0.0278883
cg23658834		6	30431596	0.000896604	0.750688	0.0464639	0.0524266	0.00596272
cg15571882	SLC44A3;SLC44A3	1	95285252	0.000899987	0.750688	0.8556	0.813991	-0.0416099
cg16169950	PLEKHG4B	5	165412	0.000900111	0.750688	0.8612	0.826877	-0.0343227
cg14912644		2	157176601	0.000902777	0.750688	0.248352	0.214862	-0.0334896
cg03314604	CDC42EP1	22	37956293	0.000906742	0.750688	0.420493	0.379246	-0.0412475
cg23400715	FAM19A5	22	48900624	0.00091051	0.750688	0.662823	0.693994	0.031171
cg24341612	C20orf12	20	18443888	0.00091147	0.750688	0.881719	0.755843	-0.125876
cg02156767		2	20442210	0.000913309	0.750688	0.220201	0.193711	-0.0264899
cg02188185	RNF39;RNF39	6	30039524	0.0009141	0.750688	0.337286	0.453543	0.116257
cg13524554		X	39552531	0.000914935	0.750688	0.768504	0.754067	-0.014437
cg12827530	RNU5E;RNU5D;CKMT2;CKMT2;CKMT2	5	80529121	0.00091556	0.750688	0.304797	0.279577	-0.0252203
cg00662782		1	16542981	0.00091573	0.750688	0.164484	0.150608	-0.0138758
cg24447660	EEFSEC	3	127872092	0.000916022	0.750688	0.0862197	0.0723184	-0.0139013
cg18948877		2	242904738	0.00091656	0.750688	0.826496	0.788445	-0.0380516
cg02881170	NCRNA00171	6	30003910	0.000919179	0.750688	0.816678	0.76729	-0.0493877
cg23149249		6	158936763	0.000921008	0.750688	0.839895	0.854491	0.0145964
cg08859912	ABHD13;ABHD13;LIG4	13	108870823	0.000923179	0.750688	0.062573	0.070041	0.00746808
cg25575688	SOX12	20	305917	0.00092403	0.750688	0.136842	0.164256	0.0274143
cg04926827	TMEM164;TMEM164	X	109246494	0.000926232	0.750688	0.310745	0.327697	0.0169522
cg11776003		15	98835851	0.000927724	0.750688	0.0944076	0.0811901	-0.0132175
cg17836579		5	95310237	0.000927882	0.750688	0.795901	0.761492	-0.0344088
cg10046115		2	73404209	0.000929203	0.750688	0.136641	0.151586	0.0149449
cg05768565	SORCS2	4	7553433	0.000933416	0.750688	0.881065	0.890132	0.00906704
cg21052608		5	81652962	0.00093382	0.750688	0.13009	0.147819	0.0177292
cg13945749		5	2866465	0.000935262	0.750688	0.896624	0.882523	-0.0141012
cg25022915	NME2;NME2;NME1-NME2;NME2;NME2	17	49243257	0.000937288	0.750688	0.503274	0.471945	-0.0313289
cg17363629		15	47704221	0.000941246	0.750688	0.816429	0.775822	-0.0406074
cg16616467	CPNE7;CPNE7	16	89642914	0.000941892	0.750688	0.867322	0.834399	-0.0329229
cg13885357	KRT3	12	53184041	0.000942167	0.750688	0.156189	0.181487	0.0252979
cg09684338	LCK;LCK	1	32740402	0.000945916	0.750688	0.862059	0.839599	-0.0224598
cg10497484	EHMT2;EHMT2	6	31852976	0.000949572	0.750688	0.722675	0.757538	0.0348621
cg17199483	ABCC1;ABCC1;ABCC1;ABCC1;ABCC1	16	16042767	0.000950005	0.750688	0.245573	0.308796	0.0632229
cg21437548	40057	17	75277645	0.000950875	0.750688	0.138521	0.114046	-0.0244752
cg21165221		2	237078166	0.000950897	0.750688	0.280651	0.259006	-0.0216445
cg11802326	SLC8A3;SLC8A3;SLC8A3;SLC8A3	14	70562224	0.000951942	0.750688	0.882433	0.896668	0.014235
cg11530213	PLAT;PLAT	8	42037966	0.000952679	0.750688	0.599754	0.675986	0.0762329
cg20113277	MICB;MICB	6	31465901	0.000954238	0.750688	0.11248	0.0937676	-0.018712
cg05850870		2	75121844	0.000960283	0.752812	0.834607	0.77988	-0.0547274
cg04885333		17	80341642	0.000961724	0.752812	0.865674	0.83924	-0.0264336
cg05419425	KIAA1024	15	79723997	0.000963382	0.752812	0.19908	0.179963	-0.0191162
cg12678003	FGF14	13	103052144	0.000966591	0.752812	0.13831	0.116937	-0.0213728
cg23175281	ACTB	7	5569860	0.000966818	0.752812	0.089418	0.0789506	-0.0104674
cg14630933	TNXB	6	32076093	0.000967302	0.752812	0.330756	0.421032	0.0902761
cg11975980	TINAG;TINAG	6	54173316	0.000970084	0.753225	0.835806	0.815127	-0.0206791
cg08629895		17	41787856	0.000972876	0.753225	0.802539	0.819628	0.0170887
cg16471110	ATP9B	18	77133818	0.000973989	0.753225	0.869592	0.854667	-0.014925
cg03721175		5	173390427	0.000976427	0.753225	0.845202	0.863402	0.0181996
cg23415398		2	4583549	0.000976587	0.753225	0.741807	0.714566	-0.0272408
cg05129050	CAMTA1	1	7178026	0.000979888	0.753225	0.537907	0.583581	0.0456746
cg10668363	ZNF175	19	52076691	0.000979932	0.753225	0.771687	0.810148	0.0384605
cg20172258		10	133878853	0.000983879	0.754928	0.70463	0.686913	-0.0177168
cg18926212	FAIM2	12	50297936	0.000985947	0.755185	0.164308	0.217306	0.0529986
cg22168087	HIBADH	7	27702803	0.000989689	0.75546	0.162778	0.12819	-0.0345874
cg10038490	FLJ46361	10	124515334	0.00099253	0.75546	0.840528	0.822072	-0.0184554
cg15892784	GPR25	1	200842756	0.000996116	0.75546	0.393627	0.360922	-0.0327046
cg06102690	CCDC149	4	24981807	0.000998372	0.75546	0.270789	0.327819	0.0570303
cg09557313	LECT1;LECT1	13	53313174	0.00100189	0.75546	0.118168	0.10197	-0.0161977
cg00686451	MAP3K14	17	43361331	0.00100657	0.75546	0.955677	0.949877	-0.00580001
cg04028549		16	85625582	0.00100724	0.75546	0.903473	0.886795	-0.016678
cg03058664	C8orf31	8	144120635	0.00100726	0.75546	0.699468	0.637325	-0.0621435
cg23903129	GPR133	12	131617086	0.00100928	0.75546	0.298228	0.241914	-0.0563138
cg02361370		6	164322710	0.00100944	0.75546	0.900636	0.892565	-0.00807119
cg26046341	BCOR;BCOR	X	40023353	0.00101051	0.75546	0.859555	0.833301	-0.0262536
cg27137258	TMPRSS8	16	2892782	0.00101282	0.75546	0.194303	0.136117	-0.0581854
cg15608277	KRT3	12	53184086	0.00101289	0.75546	0.116098	0.14934	0.0332416
cg13926347	AFAP1L1;AFAP1L1	5	148690077	0.0010149	0.75546	0.729269	0.747324	0.0180547
cg01455550	KRT40	17	39143980	0.00101559	0.75546	0.409179	0.449834	0.040655
cg21155796	HDLBP;HDLBP	2	242212141	0.00101561	0.75546	0.105188	0.121461	0.0162733
cg13059335	ADAMDEC1;ADAMDEC1;ADAMDEC1	8	24242109	0.00101577	0.75546	0.7962	0.76568	-0.0305198
cg10230257	ATF6	1	161928549	0.0010276	0.762954	0.871046	0.852909	-0.018137
cg09479818	PEPD;PEPD;PEPD	19	33880790	0.00103339	0.763482	0.823392	0.79725	-0.0261416
cg02948862	CBFA2T3	16	89035532	0.00103885	0.763482	0.868941	0.852156	-0.0167847
cg23238458	GALNT4;WDR51B	12	89919833	0.00103894	0.763482	0.0765319	0.0664334	-0.0100986
cg08772942		17	2626991	0.00103907	0.763482	0.907649	0.887708	-0.0199418
cg02577394	COL4A2	13	111123159	0.00104089	0.763482	0.829775	0.800438	-0.0293376
cg12286516		17	77764329	0.00104137	0.763482	0.250634	0.221452	-0.0291817
cg00291837		1	55460884	0.00104201	0.763482	0.721866	0.790852	0.0689859
cg25604066		8	90730638	0.00104384	0.763482	0.263206	0.308598	0.0453923
cg04407776	TTLL7	1	84465009	0.00104614	0.763482	0.346638	0.28916	-0.057478
cg14742079	CDC42EP1	22	37956207	0.00104919	0.763482	0.263641	0.2421	-0.0215411
cg13502403		12	1614380	0.00105338	0.763482	0.448152	0.418761	-0.0293912
cg25316484	HOXA6	7	27186676	0.00105457	0.763482	0.672402	0.630328	-0.0420737
cg11706729	PSMB8;PSMB8;TAP1	6	32813154	0.00105909	0.763482	0.100585	0.082153	-0.0184323
cg04324999		19	4580978	0.00106033	0.763482	0.2009	0.18662	-0.0142805
cg08552446	PRKG1;PRKG1	10	52898733	0.00106799	0.763482	0.853301	0.849133	-0.00416788
cg18765753	ZFAND2A	7	1198926	0.00106853	0.763482	0.419071	0.453577	0.0345061
cg08217589	ASXL1	20	31025866	0.00106864	0.763482	0.831516	0.848818	0.0173028
cg20134241	LOC339290;C18orf18	18	5238708	0.00106877	0.763482	0.123783	0.0997342	-0.0240486
cg01104045	CAMK4	5	110560587	0.00107143	0.763482	0.0974726	0.116036	0.0185634
cg21014159	DSCAML1	11	117668035	0.00107163	0.763482	0.0745957	0.0873295	0.0127338
cg04913265	JAM3	11	133939627	0.0010747	0.763482	0.58612	0.68403	0.0979108
cg21049587	RGN;RGN	X	46938148	0.00107853	0.763482	0.752884	0.807831	0.0549469
cg27469606	SBNO2	19	1154485	0.00107958	0.763482	0.870943	0.854927	-0.0160157
cg15553840	NEGR1	1	72058414	0.00108024	0.763482	0.812075	0.787078	-0.0249966
cg08797242	CCNC;CCNC	6	100016838	0.00108104	0.763482	0.197368	0.22933	0.0319618
cg07883762	TBL1XR1	3	176914208	0.00108118	0.763482	0.185716	0.164805	-0.0209106
cg08131811	MKLN1	7	130970125	0.00108158	0.763482	0.887405	0.867511	-0.0198944
cg14631218	QSOX2	9	139114561	0.00108326	0.763482	0.912312	0.921162	0.00885043
cg27312798	ADSSL1;ADSSL1	14	105213100	0.00108338	0.763482	0.835001	0.782107	-0.0528942
cg13443592		10	43429755	0.00108437	0.763482	0.438949	0.414246	-0.0247038
cg02613435	LZTS2;LZTS2	10	102756977	0.00108451	0.763482	0.100564	0.146522	0.0459578
cg18438823	OR51E1	11	4676365	0.00108609	0.763482	0.841467	0.819071	-0.0223957
cg13528854	BST1	4	15704795	0.00108612	0.763482	0.149965	0.125023	-0.0249414
cg06634914		12	30354611	0.00109218	0.763727	0.248332	0.290791	0.0424593
cg02769477		1	17012728	0.00109343	0.763727	0.636183	0.791792	0.155609
cg23633700	HUS1	7	48016735	0.00109399	0.763727	0.745252	0.667498	-0.077754
cg17834794		12	76035462	0.00109754	0.763727	0.774584	0.748232	-0.0263525
cg00685319		17	6560967	0.00109889	0.763727	0.71765	0.663387	-0.0542634
cg03175975	INHBB	2	121105535	0.00110054	0.763727	0.230434	0.274654	0.0442194
cg13745632	C10orf71;C10orf71	10	50507003	0.00110223	0.763727	0.67513	0.723485	0.0483543
cg16442852		8	738271	0.00110351	0.763727	0.879976	0.864091	-0.0158843
cg25730851	FAM125A	19	17531370	0.00111033	0.763727	0.149971	0.129915	-0.0200569
cg02322908	KCNF1	2	11051802	0.00111095	0.763727	0.160537	0.146238	-0.0142987
cg10131286	CDKL2	4	76554724	0.00111207	0.763727	0.623526	0.578129	-0.0453964
cg08322280	EBF2	8	25793539	0.00111213	0.763727	0.854887	0.83094	-0.023947
cg13628006	PARD3	10	34446040	0.00111279	0.763727	0.861293	0.838371	-0.0229219
cg03744763	HOXA5	7	27184737	0.0011129	0.763727	0.513267	0.445284	-0.0679823
cg12812834	OR51S1	11	4870255	0.00111359	0.763727	0.745415	0.810209	0.0647943
cg14651992	CROT;CROT;CROT;TP53TG1	7	86974674	0.00111542	0.763727	0.0798294	0.0659626	-0.0138668
cg23855319	NAT8L	4	2062392	0.00111889	0.763727	0.62218	0.529635	-0.0925445
cg12439232		6	33877291	0.00111996	0.763727	0.670223	0.614745	-0.0554777
cg00577578	GBAP1	1	155197692	0.00112103	0.763727	0.258967	0.308277	0.0493102
cg01283246	FBXL21;FBXL21	5	135266135	0.00112152	0.763727	0.0770631	0.0617612	-0.015302
cg11040518		10	102331378	0.00112485	0.763979	0.71853	0.658584	-0.0599463
cg04707706	NRXN1;NRXN1;NRXN1	2	50575326	0.00112727	0.763979	0.720155	0.635426	-0.0847287
cg19255475	TTC30B	2	178417960	0.00112752	0.763979	0.102894	0.0942409	-0.00865302
cg05146416	OXA1L	14	23235642	0.00112992	0.763979	0.242443	0.216072	-0.0263717
cg26780705	TRIM65	17	73893424	0.00113119	0.763979	0.81043	0.764761	-0.045669
cg16651196	BMP8A	1	39957206	0.00113241	0.763979	0.0951623	0.106343	0.0111808
cg07254987	NOS1	12	117697516	0.00113801	0.764595	0.911243	0.896014	-0.015229
cg21231400		5	155108085	0.00114112	0.764595	0.298425	0.247956	-0.0504688
cg16034881	LRRC49;THAP10	15	71184872	0.00114116	0.764595	0.0869452	0.0738073	-0.0131378
cg23352942	PTH1R	3	46931381	0.0011422	0.764595	0.370853	0.50595	0.135097
cg13436378	DYSF;DYSF;DYSF;DYSF;DYSF;DYSF;DYSF;DYSF;DYSF;DYSF;DYSF;DYSF;DYSF;DYSF	2	71832543	0.00114244	0.764595	0.724261	0.755304	0.0310425
cg11597515	KLKB1	4	187162262	0.00114384	0.764595	0.798755	0.782172	-0.0165825
cg24756403		10	115860310	0.00114784	0.766089	0.818532	0.844352	0.0258196
cg10148591	INSR;INSR	19	7197021	0.00115025	0.766524	0.628423	0.652791	0.0243683
cg13080029	C1orf94	1	34639624	0.00115718	0.768456	0.840721	0.848617	0.00789643
cg04574723	P2RY4	X	69479214	0.00115758	0.768456	0.843189	0.799409	-0.0437797
cg07007382		6	32578070	0.00116265	0.768456	0.256518	0.373037	0.116519
cg06240124	PLK1	16	23690079	0.00116296	0.768456	0.0993207	0.110875	0.0115544
cg14001893	SARDH;SARDH	9	136562840	0.00116334	0.768456	0.908885	0.894642	-0.0142431
cg25725280	TRIM62	1	33625382	0.0011655	0.768456	0.860847	0.840362	-0.020485
cg12086028	VPS52;RPS18	6	33241026	0.00116942	0.768456	0.387521	0.434501	0.0469794
cg12831076	ST3GAL1;ST3GAL1	8	134580722	0.00116963	0.768456	0.790927	0.813141	0.0222146
cg16068020	TMSB15A	X	101770958	0.00117175	0.768456	0.292186	0.310896	0.0187105
cg19038462	ZEB1;ZEB1;ZEB1;ZEB1;ZEB1	10	31715394	0.00117234	0.768456	0.81412	0.783756	-0.0303637
cg20963741		13	95359162	0.0011729	0.768456	0.279886	0.306781	0.0268943
cg05816193	HIST1H1A	6	26018127	0.00117519	0.768456	0.546769	0.520583	-0.0261859
cg09205293		16	89132956	0.00117607	0.768456	0.88267	0.862412	-0.0202583
cg10396423		16	16415054	0.00117903	0.768967	0.831069	0.797148	-0.0339216
cg27262041	NAV2	11	19654032	0.00118377	0.768967	0.46881	0.524923	0.0561124
cg16109862	ASB2	14	94413832	0.00118436	0.768967	0.867273	0.851765	-0.0155083
cg00411413	CDH13	16	83171299	0.00118472	0.768967	0.678243	0.760268	0.0820254
cg18943331	NOTCH4	6	32179862	0.00118567	0.768967	0.842181	0.858457	0.016276
cg15730074	MCF2L;MCF2L	13	113744115	0.00118903	0.769655	0.893182	0.828576	-0.064606
cg26413076		12	10515091	0.001192	0.769655	0.752972	0.770343	0.017371
cg25595793	SLC44A2;SLC44A2	19	10736117	0.00119203	0.769655	0.702503	0.637228	-0.0652749
cg07023852	IVD;IVD	15	40696269	0.0011983	0.771172	0.849463	0.823716	-0.0257471
cg26382551	CUGBP2;CUGBP2	10	11047284	0.00120113	0.771172	0.873847	0.852528	-0.0213185
cg13944037	GUCA1B	6	42162790	0.00120247	0.771172	0.851863	0.872907	0.0210442
cg04154138	ZNF677	19	53758521	0.00120326	0.771172	0.27874	0.243825	-0.0349152
cg25866143	HOXA5;HOXA5	7	27183262	0.00120442	0.771172	0.791798	0.726913	-0.0648849
cg15306012	EXOC3L	16	67224199	0.001205	0.771172	0.58631	0.608096	0.0217863
cg27591016	LRCH1;LRCH1;LRCH1	13	47259150	0.00120928	0.77181	0.883368	0.867306	-0.0160621
cg05325785		14	103827144	0.00121074	0.77181	0.89363	0.879586	-0.0140447
cg27299033	RTN4RL1	17	1883179	0.00121135	0.77181	0.911919	0.900722	-0.0111977
cg24581650	ERGIC1	5	172263112	0.00121308	0.77181	0.798151	0.779585	-0.0185663
cg01008365	GGH	8	63937860	0.00121556	0.772263	0.820207	0.786491	-0.0337162
cg10551134		6	2534839	0.00121735	0.772276	0.536107	0.578388	0.042281
cg05934945	ACAD10;ACAD10;BRAP	12	112124165	0.00122242	0.774364	0.122517	0.10949	-0.0130278
cg20735988	PBLD;PBLD	10	70062188	0.00122878	0.77726	0.300139	0.344624	0.0444855
cg15469624		3	64458771	0.00123376	0.777923	0.821516	0.835814	0.0142984
cg05655534		2	62798448	0.00123732	0.777923	0.157113	0.183793	0.0266793
cg25215834	CARD14;CARD14	17	78166267	0.00124336	0.777923	0.566849	0.605066	0.0382177
cg01065977	ISYNA1;ISYNA1;ISYNA1	19	18549689	0.00124634	0.777923	0.880577	0.792581	-0.0879956
cg23924499		10	134254917	0.00125418	0.777923	0.862819	0.906605	0.043787
cg09469665	HOXA3;HOXA3;HOXA3	7	27154660	0.0012572	0.777923	0.860334	0.839267	-0.0210673
cg00451054	PXMP3;PXMP3	8	77913321	0.00125847	0.777923	0.730303	0.776823	0.0465193
cg07011110	BTN1A1	6	26500482	0.0012601	0.777923	0.763184	0.667087	-0.0960965
cg27134251		8	1365049	0.00126024	0.777923	0.718884	0.616087	-0.102797
cg06944758		16	74064408	0.0012619	0.777923	0.469639	0.409108	-0.0605304
cg22474435	EPHA5;EPHA5	4	66536772	0.00126222	0.777923	0.251937	0.21965	-0.0322876
cg19715471		10	13344246	0.00126399	0.777923	0.0954346	0.110023	0.014588
cg24156181		17	14989749	0.00127155	0.777923	0.60019	0.566873	-0.0333173
cg19638749		2	70312615	0.00127336	0.777923	0.230444	0.353407	0.122962
cg25147576		4	15001979	0.00127387	0.777923	0.862852	0.846386	-0.0164651
cg18979589		10	125034818	0.00127462	0.777923	0.280695	0.345852	0.0651572
cg07075930	PTPRM;PTPRM;PTPRM;PTPRM	18	7567717	0.00127954	0.777923	0.152822	0.137104	-0.0157184
ch.10.29498982F		10	29458976	0.00128276	0.777923	0.11692	0.138117	0.0211974
cg05114739	HDAC4	2	240238904	0.00128345	0.777923	0.804928	0.709694	-0.0952338
cg14145338	LCN8	9	139649039	0.00128878	0.777923	0.571144	0.528045	-0.0430991
cg14512203	CPSF3L	1	1257581	0.00128966	0.777923	0.737329	0.776626	0.0392973
cg08070028	USP2;USP2	11	119234956	0.00129207	0.777923	0.118842	0.134068	0.0152252
cg03233885		8	49293546	0.00129251	0.777923	0.359533	0.315701	-0.043832
cg17107540	NODAL	10	72197470	0.00129473	0.777923	0.52078	0.575295	0.0545148
cg19086540	PRR5L;PRR5L;PRR5L	11	36397458	0.00129515	0.777923	0.227244	0.282653	0.0554084
cg10368935	SLC39A12;SLC39A12	10	18240316	0.00129801	0.777923	0.529712	0.588455	0.0587435
cg08046471	ART3;CXCL11	4	76958126	0.0012981	0.777923	0.839314	0.82393	-0.0153846
cg08455676		17	17743186	0.00129824	0.777923	0.220411	0.205978	-0.0144329
cg20001070	UPP1;UPP1	7	48131586	0.00129856	0.777923	0.314376	0.378293	0.0639176
cg13919860	TMSB15B;MIR1256	X	103217684	0.00129981	0.777923	0.386481	0.338982	-0.0474992
cg23930825	RSPH9	6	43613365	0.00130295	0.777923	0.220588	0.207233	-0.0133554
cg07028951	LOC100288730;PAN3;PAN3	13	28712050	0.0013074	0.777923	0.160284	0.148971	-0.0113134
cg18061543	TBCD	17	80864463	0.00130863	0.777923	0.784158	0.803472	0.0193135
cg00034336		2	8684126	0.00130995	0.777923	0.188934	0.218847	0.0299134
cg09410243	RHOG	11	3861512	0.0013133	0.777923	0.0714619	0.0630311	-0.00843082
cg07325001		22	46458783	0.00131491	0.777923	0.752177	0.779244	0.0270673
cg16356956	CSF2RB	22	37317934	0.0013184	0.777923	0.843379	0.856629	0.0132497
cg22334632	TMEM160	19	47552711	0.00132239	0.777923	0.875024	0.841112	-0.0339125
cg16640027	SLC4A10;SLC4A10	2	162480963	0.00133065	0.777923	0.378679	0.332195	-0.0464841
cg15689036	ERC2	3	55743535	0.00133074	0.777923	0.826606	0.836735	0.0101285
cg03655847	C1orf212;C1orf212;C1orf212	1	35321316	0.00133194	0.777923	0.852824	0.837953	-0.0148711
cg00694258		10	32038939	0.00133254	0.777923	0.615292	0.705	0.0897079
cg03403116	PHB2;PHB2;PHB2;PHB2;EMG1	12	7079879	0.00133463	0.777923	0.0564632	0.0509851	-0.0054781
cg03662014	RRN3P2	16	29086271	0.00133488	0.777923	0.14231	0.173609	0.0312984
cg01367751	KCND2	7	120380099	0.00133644	0.777923	0.785797	0.76787	-0.0179265
cg21319950	FMR1NB	X	147063165	0.00133676	0.777923	0.867781	0.839861	-0.0279192
cg25044651	LVRN	5	115298720	0.00133697	0.777923	0.271768	0.242732	-0.0290361
cg25721501	WDR18	19	984170	0.00133719	0.777923	0.10126	0.0915006	-0.00975926
cg14653161		8	83284603	0.00134222	0.777923	0.819856	0.787193	-0.0326632
cg12436196	PRDM16;PRDM16	1	2995301	0.00134248	0.777923	0.267565	0.224006	-0.0435592
cg10664184	DDA1	19	17420304	0.00134453	0.777923	0.191277	0.159978	-0.0312996
cg12091567	LOC651250	17	66097778	0.00134678	0.777923	0.0970535	0.110242	0.0131882
cg26516759	BMP7	20	55840973	0.00134875	0.777923	0.290205	0.260712	-0.0294933
cg26706187		11	115024626	0.00135094	0.777923	0.89774	0.866635	-0.0311047
cg10515125	ANKRD11	16	89437361	0.00135124	0.777923	0.904784	0.891307	-0.0134774
cg03734401	COG1	17	71198198	0.0013515	0.777923	0.870899	0.888424	0.017525
cg00261039	BCOR;BCOR	X	40006123	0.00135207	0.777923	0.215664	0.184713	-0.0309508
cg04787211	VPS16;FAM113A;VPS16;FAM113A	20	2820954	0.00135243	0.777923	0.232912	0.200238	-0.0326734
cg04571163	ST6GAL2;ST6GAL2;ST6GAL2	2	107502354	0.00135256	0.777923	0.179602	0.161487	-0.0181145
cg08335767	HMGA1;HMGA1;HMGA1;HMGA1;HMGA1;HMGA1	6	34206495	0.00135261	0.777923	0.245013	0.228663	-0.0163498
cg13052954	GRIK3	1	37467416	0.00135435	0.777923	0.562953	0.500735	-0.0622175
cg18082402		1	27935352	0.0013552	0.777923	0.284436	0.20031	-0.0841258
cg00567703	HOXC4;HOXC5;HOXC6	12	54413101	0.00135718	0.777923	0.480996	0.447512	-0.0334833
cg09780180		16	73097903	0.00135763	0.777923	0.199772	0.228543	0.0287715
cg01890726	GLB1L2	11	134212069	0.00135816	0.777923	0.938434	0.95226	0.0138259
cg10407585	VWA2	10	115999916	0.00135966	0.777923	0.733352	0.778029	0.0446769
cg19478951		10	133879084	0.00135985	0.777923	0.32173	0.27985	-0.0418802
cg25615944	RPL23	17	37008959	0.00136163	0.777923	0.308005	0.331421	0.0234166
cg26376280	FBXO21;FBXO21	12	117593259	0.00136241	0.777923	0.488235	0.384377	-0.103858
cg11433787	NXN	17	822791	0.00136526	0.777923	0.740823	0.767417	0.026594
cg19495982		19	51162091	0.00136696	0.777923	0.259473	0.239612	-0.0198612
cg08520383		4	12539867	0.00136941	0.777923	0.856134	0.836965	-0.0191691
cg15989720		18	71987619	0.00137258	0.777923	0.747804	0.783907	0.0361025
cg14507088	PIP5KL1;PIP5KL1	9	130690399	0.0013768	0.777923	0.263999	0.245215	-0.0187835
cg10562538		4	140103476	0.00137683	0.777923	0.878992	0.866679	-0.0123128
cg12854611	NCRNA00171	6	29981404	0.0013769	0.777923	0.492474	0.56481	0.0723364
cg10174867	DNAH14;DNAH14;DNAH14;DNAH14;DNAH14;DNAH14	1	225117431	0.00137693	0.777923	0.0716596	0.0951634	0.0235037
cg23836737		4	53411703	0.00137715	0.777923	0.413355	0.457972	0.0446169
cg01421309	ADPRHL1;ADPRHL1	13	114084041	0.00137755	0.777923	0.420157	0.37387	-0.0462868
cg17192377	HDHD2	18	44677553	0.0013778	0.777923	0.420592	0.475009	0.0544176
cg16783412	KLHL38	8	124658104	0.00137858	0.777923	0.904204	0.919277	0.0150731
cg13809095		10	65647092	0.00138105	0.777923	0.752959	0.703356	-0.0496033
cg23567800		14	96064341	0.00138143	0.777923	0.196303	0.271633	0.0753296
cg24986544	ZNF815	7	5862658	0.00138327	0.777923	0.245438	0.288124	0.0426867
cg14715697	HRNBP3	17	77127487	0.00138359	0.777923	0.817456	0.79483	-0.0226269
cg08641278	SPOCK2;SPOCK2;SPOCK2;SPOCK2	10	73848764	0.00138597	0.777923	0.123126	0.160597	0.0374714
cg19942495	ACCN1	17	32484027	0.00138682	0.777923	0.314276	0.293009	-0.0212671
cg12292268	ZNF451;ZNF451	6	56982370	0.0013869	0.777923	0.865313	0.846893	-0.0184199
cg17218466	ADIPOR1;ADIPOR1	1	202928564	0.00139139	0.778977	0.804084	0.829037	0.0249529
cg09798536		6	28457348	0.00139518	0.778977	0.180866	0.164434	-0.016432
cg15190747	BCL2L10	15	52405133	0.00139785	0.778977	0.941923	0.932227	-0.00969639
cg08883853	CYP2W1	7	1026168	0.00140035	0.778977	0.559476	0.651233	0.091757
cg17939935	MYO1E	15	59646854	0.00140063	0.778977	0.78285	0.808564	0.0257142
cg17826986	DENND4B	1	153919374	0.00140182	0.778977	0.125716	0.144862	0.0191458
cg21203097		9	38336757	0.00140318	0.778977	0.895908	0.881253	-0.0146548
cg15150550	DISP1	1	223174905	0.00140511	0.778977	0.802077	0.770666	-0.0314109
cg17609703	BCYRN1;OGT;OGT	X	70795397	0.00140774	0.778977	0.731538	0.762425	0.0308864
cg26213368	BSCL2;BSCL2;BSCL2;GNG3;BSCL2	11	62474978	0.00140865	0.778977	0.838457	0.820013	-0.0184444
cg22521948	ITPKB;ITPKB	1	226926808	0.00141258	0.778977	0.1	0.0871887	-0.0128114
cg03665761	IRX5	16	54965929	0.00141262	0.778977	0.2911	0.326982	0.0358824
cg16298016	ABCA4	1	94587031	0.00141334	0.778977	0.879418	0.886799	0.00738154
cg10501093	TNFAIP2	14	103593520	0.0014138	0.778977	0.908891	0.888338	-0.0205523
cg08262220	PRDM16;PRDM16	1	2995506	0.00141587	0.779128	0.336736	0.282768	-0.0539676
cg15440157		3	149753446	0.00142057	0.779919	0.887864	0.877635	-0.0102295
cg25602756	NLRP3;NLRP3;NLRP3;NLRP3;NLRP3	1	247611881	0.0014244	0.779919	0.902385	0.913298	0.0109133
cg18635723	DPYSL3	5	146832298	0.00142886	0.779919	0.247526	0.287208	0.0396825
cg22238122	PBX1	1	164546143	0.00143268	0.779919	0.867941	0.884801	0.0168601
cg19748341	ACSF2	17	48503357	0.00143322	0.779919	0.0846009	0.0758021	-0.00879879
cg03788610	GLRA4	X	102984217	0.00143411	0.779919	0.790249	0.822031	0.0317826
cg16766382		10	28588024	0.00143427	0.779919	0.610151	0.571925	-0.0382257
cg07571928	C16orf52	16	22020630	0.00143605	0.779919	0.607173	0.576419	-0.0307536
cg25363289	SLC6A3	5	1409773	0.00143714	0.779919	0.694659	0.719508	0.0248491
cg00253269		17	7965013	0.00143852	0.779919	0.788228	0.809931	0.0217027
cg09113665	TMEM188	16	50059684	0.00143982	0.779919	0.15367	0.131556	-0.0221143
cg27363691	EHMT2;EHMT2	6	31850477	0.00143989	0.779919	0.906217	0.893715	-0.0125021
cg26250086		1	6830972	0.00144406	0.779919	0.686151	0.732284	0.0461334
cg18222590	PLEKHA6	1	204290972	0.00144739	0.779919	0.69656	0.739527	0.042967
cg13625026		11	1146419	0.00144747	0.779919	0.342007	0.384759	0.0427525
cg03509193	BARX2	11	129309495	0.0014485	0.779919	0.706808	0.748778	0.0419704
cg08476511	KIF25;KIF25	6	168435923	0.00145245	0.779919	0.400344	0.538014	0.13767
cg04239798		1	159236068	0.00145377	0.779919	0.869353	0.852041	-0.0173126
cg08224920	SLC38A10;SLC38A10	17	79259283	0.00145568	0.779919	0.0853309	0.0730887	-0.0122422
cg23004174	CD109;CD109;CD109	6	74404879	0.00145635	0.779919	0.799274	0.825676	0.0264017
cg20488617	SNAI1	20	48599436	0.00145724	0.779919	0.055331	0.0516775	-0.00365345
cg19643053	HOXA5	7	27184271	0.00145826	0.779919	0.859899	0.832762	-0.0271371
cg00563678	RNF150	4	141968563	0.00146095	0.779919	0.798794	0.818964	0.0201703
cg04227745		2	170284215	0.00146101	0.779919	0.842769	0.855954	0.0131849
cg26904049	DUSP27	1	167091094	0.00146204	0.779919	0.774203	0.81293	0.0387271
cg12385425	TMEM17;TMEM17	2	62733576	0.0014688	0.782566	0.131615	0.147319	0.0157043
cg02701024	PTN	7	136989898	0.00147793	0.78341	0.873023	0.816981	-0.0560421
cg05598010	GLTPD1	1	1261797	0.00148041	0.78341	0.743705	0.714087	-0.0296179
cg14970695	LOC387647	10	29698447	0.00148651	0.78341	0.166036	0.115911	-0.050125
cg22061831	ARHGEF4;ARHGEF4	2	131721692	0.00148843	0.78341	0.0951066	0.0703039	-0.0248027
cg02077793	CARM1	19	10983098	0.00149044	0.78341	0.197042	0.172868	-0.0241742
cg16510793		9	116450346	0.00149402	0.78341	0.217357	0.198977	-0.0183805
cg20991723		1	152506922	0.00149405	0.78341	0.769863	0.79543	0.0255671
cg03661299	STK19;STK19;STK19	6	31947216	0.00149418	0.78341	0.825103	0.806752	-0.0183505
cg21805136		X	39436529	0.00149502	0.78341	0.730628	0.75351	0.0228824
cg11845292		11	86651225	0.00149577	0.78341	0.778969	0.81909	0.0401211
cg07924079	CCDC150	2	197504206	0.00149594	0.78341	0.125942	0.142556	0.0166139
cg16666463	CRABP1	15	78634088	0.00149724	0.78341	0.733795	0.799037	0.0652415
cg08837037	C22orf27	22	31318179	0.00150647	0.78341	0.334456	0.411141	0.0766853
cg13751188	TECTA	11	121023720	0.00150812	0.78341	0.863022	0.847469	-0.0155529
cg04868238	FLJ14107;BIN3	8	22501100	0.0015088	0.78341	0.551345	0.516991	-0.0343535
cg26881677		8	144821641	0.00151094	0.78341	0.790516	0.806365	0.015849
cg21153102		15	41252147	0.00151292	0.78341	0.528133	0.610512	0.0823791
cg04075972		6	6059067	0.0015147	0.78341	0.874741	0.860739	-0.0140019
cg25453381		18	59562120	0.00151548	0.78341	0.283871	0.260091	-0.0237803
cg14866032		15	98195808	0.00151587	0.78341	0.560341	0.671137	0.110796
cg09198360	SFRS13B	6	89805844	0.00151696	0.78341	0.894057	0.885755	-0.00830177
cg13937985	PSMB7	9	127177260	0.00151698	0.78341	0.114827	0.136049	0.0212226
cg05667818	ST7;ST7;ST7OT2	7	116786870	0.00151815	0.78341	0.379263	0.417934	0.0386709
cg09315367	SLC44A2;SLC44A2	19	10736006	0.00151882	0.78341	0.783066	0.741306	-0.0417595
cg14900246	MERTK	2	112655153	0.00152086	0.78341	0.611383	0.567596	-0.0437866
cg26242772	MIR1283-2	19	54260627	0.00152309	0.78341	0.832393	0.848625	0.0162322
cg07314821	ATP2B2;MIR885;ATP2B2	3	10436688	0.00152441	0.78341	0.852885	0.861389	0.00850447
cg04984879	GGA1;GGA1;GGA1	22	38004468	0.00152447	0.78341	0.0758341	0.0905977	0.0147636
cg21358336		17	6558440	0.00152506	0.78341	0.627661	0.835412	0.207751
cg03543593	TNXB	6	32076417	0.00152859	0.78341	0.557254	0.634768	0.0775141
cg24686679	ARNT2	15	80887526	0.00153123	0.78341	0.708144	0.759529	0.0513854
cg07721400	ADH6;ADH6	4	100130470	0.00153492	0.78341	0.807154	0.782668	-0.0244861
cg18948646	SCD5;MIR575;SCD5	4	83674694	0.00153641	0.78341	0.865542	0.880196	0.0146542
cg14974749	HOXA5	7	27181480	0.00153742	0.78341	0.902022	0.884151	-0.0178705
cg13646106	FAM47A	X	34149301	0.00153821	0.78341	0.837164	0.823282	-0.013882
cg05929755		1	110663559	0.00154001	0.78341	0.494834	0.416474	-0.0783596
cg20119635	DYNLT3	X	37707074	0.00154071	0.78341	0.386021	0.408142	0.022121
cg23272978	LTBP3;LTBP3;LTBP3	11	65315030	0.00154083	0.78341	0.74805	0.693134	-0.0549163
cg04495270	NT5M	17	17206295	0.0015411	0.78341	0.182081	0.261103	0.0790228
cg18251187	MIR874;KLHL3	5	136984731	0.00154358	0.78341	0.815338	0.776875	-0.0384636
cg17155499	NEIL2;NEIL2;NEIL2;NEIL2	8	11644644	0.00154408	0.78341	0.708716	0.717734	0.00901732
cg16145915	ZFAND2A	7	1198662	0.00154731	0.784133	0.563854	0.617338	0.0534838
cg09376583		16	88111425	0.00155145	0.785054	0.894869	0.88075	-0.0141197
cg26552907	MDC1	6	30667625	0.00155272	0.785054	0.768641	0.783118	0.0144767
cg10387769	MIR574;FAM114A1	4	38869641	0.00155752	0.786374	0.468884	0.410642	-0.0582423
cg21550580	MAGI1;MAGI1;MAGI1	3	65755382	0.00155922	0.786374	0.633554	0.659984	0.0264291
cg25630123	NPAT	11	108029461	0.00156075	0.786374	0.738854	0.770451	0.0315972
cg07850863	C19orf20	19	508078	0.00156916	0.786381	0.0854971	0.10111	0.0156126
cg27631389	MICAL2	11	12263892	0.00157206	0.786381	0.704992	0.675663	-0.0293287
cg14413862	NLRP3;NLRP3;NLRP3;NLRP3;NLRP3;NLRP3;NLRP3;NLRP3	1	247582066	0.00157343	0.786381	0.901511	0.890391	-0.0111206
cg07824182		10	74013682	0.00157459	0.786381	0.904092	0.893643	-0.0104484
cg01029637		20	4201164	0.00157553	0.786381	0.819929	0.803278	-0.0166509
cg04394724	C16orf72	16	9202403	0.00157862	0.786381	0.844561	0.823797	-0.0207644
cg18201077	RSAD2	2	7017787	0.00158086	0.786381	0.0804448	0.0920927	0.0116479
cg18091165	BAT1;SNORD84;BAT1	6	31509352	0.0015833	0.786381	0.207255	0.12407	-0.0831841
cg08758996	LOC651250	17	66097529	0.00158937	0.786381	0.197643	0.172301	-0.0253418
cg11738543	SOCS2	12	93967225	0.00158948	0.786381	0.2257	0.193161	-0.0325392
cg16709904	LOC732275	16	86379417	0.00158957	0.786381	0.583721	0.51428	-0.0694408
cg02493939	LOC80054;CEBPA	19	33794746	0.00158985	0.786381	0.311216	0.290878	-0.0203377
cg12518146	F2RL1	5	76115868	0.00159055	0.786381	0.232153	0.209797	-0.0223559
cg25941751	EPAS1	2	46613544	0.00159524	0.786381	0.396009	0.427884	0.0318751
cg04079779	MLST8	16	2256121	0.0015968	0.786381	0.286119	0.37037	0.0842514
cg08103988		17	6558365	0.00160262	0.786381	0.504576	0.803285	0.298709
cg16589663	CST3	20	23618590	0.00160805	0.786381	0.0763925	0.0897418	0.0133493
cg01444413	POGZ;POGZ;POGZ	1	151402121	0.00161244	0.786381	0.799649	0.775906	-0.0237425
cg16990009	GTF2H4	6	30880155	0.00161703	0.786381	0.904212	0.918629	0.0144179
cg04526584		10	115860606	0.00161793	0.786381	0.435516	0.501415	0.0658995
cg05021854	SLC9A2	2	103235391	0.00162115	0.786381	0.161223	0.180315	0.0190917
cg16399745	NCAPD2	12	6604039	0.00162149	0.786381	0.550293	0.600551	0.0502581
cg08015278		3	73976278	0.00162202	0.786381	0.535215	0.581871	0.0466556
cg24207068	RPTOR;RPTOR	17	78865662	0.0016228	0.786381	0.276998	0.348718	0.0717195
cg21118819		1	1287259	0.00162372	0.786381	0.764531	0.700193	-0.064338
cg27088726	CDH13	16	83171155	0.00163006	0.786381	0.551432	0.660098	0.108667
cg20275739	SEBOX;SEBOX	17	26692284	0.0016306	0.786381	0.858472	0.843915	-0.0145573
cg22184210	GCOM1;GCOM1;GCOM1;GCOM1	15	57883722	0.00163132	0.786381	0.345428	0.307401	-0.0380271
cg24590723	CACNA2D3	3	54355910	0.00163646	0.786381	0.813841	0.834508	0.0206674
cg06612736	PTAR1	9	72375599	0.00163953	0.786381	0.864008	0.852956	-0.0110519
cg02865818	WWC1;WWC1;WWC1	5	167719214	0.00163969	0.786381	0.120729	0.0971452	-0.0235839
cg26929239	PPEF1;PPEF1;PPEF1;PPEF1;PPEF1;PPEF1	X	18709204	0.00164202	0.786381	0.702664	0.73778	0.0351151
cg05382282	CHD5	1	6164735	0.00164339	0.786381	0.79999	0.823522	0.0235317
cg01726273		2	70360150	0.0016463	0.786381	0.468735	0.36306	-0.105675
cg24238356	B4GALNT2;B4GALNT2;B4GALNT2	17	47209660	0.00164669	0.786381	0.784627	0.742381	-0.0422461
cg24352878	RERE;RERE	1	8772712	0.00164676	0.786381	0.350006	0.378805	0.0287992
cg13363969		1	37195975	0.00164756	0.786381	0.279263	0.350115	0.0708517
cg00378510	LINGO3	19	2291020	0.00164815	0.786381	0.335925	0.263191	-0.0727336
cg02089348	TMEM129;TACC3;TMEM129	4	1724449	0.00164891	0.786381	0.514943	0.482508	-0.0324351
cg22784187	PON3	7	95025407	0.00164976	0.786381	0.59939	0.644739	0.0453488
cg15125338		17	44899394	0.00165345	0.786381	0.31305	0.388858	0.0758083
cg06576532		10	3282437	0.00165672	0.786381	0.504589	0.603023	0.0984348
cg06657721		6	25027618	0.00165672	0.786381	0.591062	0.510434	-0.0806284
cg08267245	ATP6V0E1	5	172410984	0.00165678	0.786381	0.0852566	0.07524	-0.0100166
cg20236424	NALCN	13	101910811	0.00165776	0.786381	0.784508	0.839447	0.0549388
cg10374797		11	7114330	0.00165804	0.786381	0.825183	0.7934	-0.0317824
cg23366691	SUMF2;SUMF2;SUMF2;SUMF2;SUMF2	7	56135311	0.0016648	0.786381	0.897852	0.885195	-0.0126574
cg08506282	PTDSS2	11	453143	0.00166612	0.786381	0.872671	0.882304	0.00963232
cg09077167	TFAP2C	20	55209271	0.00166642	0.786381	0.939643	0.92961	-0.0100333
cg16162391	LOC387647	10	29698368	0.00166737	0.786381	0.277128	0.202179	-0.0749498
cg26214645	SECTM1	17	80292081	0.00166784	0.786381	0.788408	0.764722	-0.0236861
cg00778448	C3orf25	3	129147642	0.00167022	0.786381	0.238471	0.206683	-0.0317882
cg20627046	SPATS2L;SPATS2L;SPATS2L;SPATS2L	2	201271178	0.00167289	0.786381	0.740386	0.781932	0.0415464
cg03634997	GAS8;GAS8	16	90089283	0.00167294	0.786381	0.134152	0.114092	-0.0200601
cg03045231	OR52N1	11	5811184	0.00167403	0.786381	0.885412	0.870111	-0.0153004
cg16239482	SOX2OT	3	181437145	0.00167517	0.786381	0.114305	0.144676	0.0303711
cg16098340	MIR548C;RASSF3	12	65014995	0.00167548	0.786381	0.653097	0.634834	-0.0182631
cg00980772	LOC84931	2	121224679	0.00167617	0.786381	0.871711	0.859574	-0.0121366
cg11695601	CHN1;CHN1	2	175870435	0.0016766	0.786381	0.134425	0.114928	-0.0194972
cg11414560	PHACTR3;PHACTR3	20	58179996	0.00167679	0.786381	0.123664	0.145614	0.0219494
cg03331695	RAB40A	X	102775412	0.00167717	0.786381	0.82624	0.814179	-0.012061
cg15733729	KIAA1026;KIAA1026	1	15175286	0.00167758	0.786381	0.834665	0.806515	-0.0281498
cg23940612		2	218898788	0.00167844	0.786381	0.228637	0.279173	0.0505362
cg12126859		8	335281	0.0016819	0.786381	0.63982	0.676052	0.0362322
cg21786372	PRDM16;PRDM16	1	3147622	0.00168458	0.786381	0.860117	0.873143	0.0130268
cg19172665	FREM3	4	144618119	0.00168543	0.786381	0.87898	0.857881	-0.0210991
cg02639095	TTC39B;TTC39B;TTC39B;TTC39B	9	15307873	0.00168803	0.786381	0.305726	0.349362	0.0436362
cg09368485	HLA-J;NCRNA00171	6	29974022	0.00169264	0.786381	0.526075	0.612851	0.0867764
cg14594785	MTMR12	5	32313468	0.00169418	0.786381	0.100552	0.0891204	-0.011432
cg22888665	HLX	1	221052729	0.00169691	0.786381	0.0727689	0.0637275	-0.00904139
cg11558856	IL2RB	22	37546124	0.00169707	0.786381	0.179329	0.162994	-0.0163359
cg23027425	B4GALNT4	11	381866	0.00169942	0.786381	0.499662	0.47455	-0.0251112
cg26288249	AKAP2;PALM2-AKAP2;PALM2-AKAP2	9	112810954	0.00169953	0.786381	0.0830194	0.0749208	-0.00809859
cg22519313		19	1572260	0.00170529	0.786381	0.839993	0.863926	0.0239327
cg22877380	ARHGEF4;ARHGEF4	2	131804299	0.00170532	0.786381	0.906106	0.897642	-0.00846375
cg00049323	LOC25845	5	472564	0.0017065	0.786381	0.262796	0.340537	0.0777413
cg22569340	RTN2;RTN2;FLJ40125	19	46000819	0.0017072	0.786381	0.233131	0.219957	-0.0131743
cg15959921		4	8702279	0.00170791	0.786381	0.806523	0.779797	-0.0267263
cg08923669	MRPL28	16	420230	0.00170821	0.786381	0.260181	0.414677	0.154496
cg26091232		3	192746235	0.00171	0.786381	0.478548	0.5191	0.0405526
cg25822709	RRAGA	9	19048850	0.00171063	0.786381	0.361124	0.420188	0.0590646
cg22824415	LONRF3;LONRF3	X	118108546	0.0017117	0.786381	0.351072	0.349988	-0.00108422
cg12950816	ZFAND2A	7	1198977	0.00171214	0.786381	0.220977	0.329897	0.108921
cg25140188		X	31087348	0.00171512	0.786381	0.482034	0.56172	0.0796866
cg21717324	ATP4B	13	114310678	0.00171548	0.786381	0.901694	0.908939	0.00724493
cg02393030	NDFIP2;NDFIP2	13	80055067	0.00171594	0.786381	0.208918	0.24896	0.0400416
cg09972259		13	112711854	0.001723	0.788044	0.176208	0.158816	-0.0173917
cg13174253	C8orf33	8	146278678	0.00172338	0.788044	0.735932	0.670591	-0.0653408
cg07430760	CYP2J2	1	60392340	0.00172634	0.788044	0.119841	0.163749	0.0439087
cg16110711	APC	5	112042851	0.00172965	0.788044	0.68131	0.664965	-0.0163444
cg10011239	SLC35E4;SLC35E4	22	31031867	0.00172979	0.788044	0.121622	0.104126	-0.0174955
cg03450104	WDR33	2	128469641	0.00173171	0.788044	0.882648	0.894739	0.0120912
cg07314298	GREB1;GREB1;GREB1	2	11723111	0.00173246	0.788044	0.250103	0.350622	0.100519
cg21627760	ZNF304	19	57862638	0.00173666	0.788044	0.0996481	0.0864616	-0.0131865
cg06927134	DGCR14;TSSK2	22	19118202	0.00173728	0.788044	0.858471	0.869687	0.0112163
cg16832551	PNPLA4;PNPLA4	X	7895861	0.00174089	0.788044	0.145857	0.115297	-0.0305609
cg13902786		9	138447960	0.00174293	0.788044	0.765948	0.733144	-0.0328037
cg03429689	FAM174B	15	93199536	0.00175071	0.788044	0.813373	0.794787	-0.0185851
cg25054907	ACE	17	61553954	0.00175076	0.788044	0.114224	0.104889	-0.00933574
cg02829992		2	10710499	0.00175225	0.788044	0.882672	0.849781	-0.0328908
cg11319211	PIK3C2A	11	17192372	0.00175256	0.788044	0.835235	0.813086	-0.0221491
cg27563968		12	13037811	0.00175359	0.788044	0.78398	0.807867	0.0238862
cg13439315	SORCS2	4	7197511	0.00175691	0.788044	0.381352	0.344992	-0.0363602
cg02185971	C7orf70;C7orf70	7	6388334	0.00175911	0.788044	0.217612	0.195788	-0.021824
cg06341957		6	166267865	0.00175913	0.788044	0.21785	0.196513	-0.0213373
cg08367083	LOC387647	10	29698449	0.00175977	0.788044	0.152354	0.113182	-0.0391716
cg07603278	CAMK2B;CAMK2B;CAMK2B;CAMK2B;CAMK2B;CAMK2B;CAMK2B;CAMK2B	7	44262985	0.00176046	0.788044	0.833018	0.813641	-0.0193769
cg03128163	EBF3	10	131686154	0.00176309	0.788044	0.798237	0.816931	0.0186939
cg21838554	RADIL	7	4859125	0.00176333	0.788044	0.819328	0.841298	0.0219701
cg20482274	SRC	20	35971659	0.00176454	0.788044	0.887095	0.87557	-0.0115241
cg07789083	GPRC5C	17	72427563	0.00176492	0.788044	0.161697	0.134121	-0.0275761
cg03610867	SHH	7	155602060	0.0017686	0.788044	0.18877	0.165059	-0.0237112
cg03902159	BANP;BANP	16	88051832	0.00176909	0.788044	0.853007	0.883669	0.0306618
cg03704073	LOC399959	11	121960000	0.00177019	0.788044	0.848576	0.829913	-0.0186636
cg16820615	RASA3	13	114884918	0.00177449	0.788563	0.481244	0.355648	-0.125596
cg09615224	LRRN1	3	3842202	0.00177498	0.788563	0.173018	0.150819	-0.0221985
cg07056962	USP45;USP45	6	99962757	0.00178333	0.790731	0.142246	0.167321	0.0250755
cg23481873	CSNK2A1;CSNK2A1;CSNK2A1	20	464190	0.00178349	0.790731	0.628843	0.654363	0.0255193
cg23458613	KLF11	2	10183227	0.00178653	0.791275	0.148603	0.11378	-0.0348234
cg24301724	GPR133	12	131617044	0.00179146	0.792296	0.256243	0.217713	-0.0385296
cg05057634	MGAT5B	17	74865178	0.00179491	0.792296	0.247526	0.196802	-0.0507238
cg03216867	HTRA3	4	8275039	0.00179554	0.792296	0.225685	0.188675	-0.0370093
cg17861455	TRPV3	17	3438933	0.00179611	0.792296	0.130979	0.114992	-0.0159867
cg22160511	CHRM5;AVEN	15	34260975	0.00179885	0.792581	0.837317	0.862126	0.0248093
cg24586653	MYO1C;MYO1C;MYO1C	17	1389103	0.00180121	0.792581	0.0544154	0.0622378	0.00782239
cg24115922	MRI1;MRI1	19	13875297	0.00180259	0.792581	0.112508	0.0979351	-0.0145731
cg05985560		4	1563672	0.0018045	0.792581	0.947728	0.940033	-0.00769507
cg16908083	PRAM1	19	8563755	0.00181083	0.792581	0.919687	0.926999	0.00731228
cg26437703	WASL	7	123382931	0.00181254	0.792581	0.791491	0.756706	-0.034785
cg10443049	NXPH1	7	8481537	0.0018144	0.792581	0.204516	0.184199	-0.020317
cg03195377		8	142289782	0.00181977	0.792581	0.776586	0.809873	0.0332871
cg10090844		12	132167226	0.00182016	0.792581	0.274415	0.347577	0.073162
cg24638099	HLA-DRB6	6	32526027	0.00182026	0.792581	0.636311	0.849434	0.213123
cg10661191		3	128417196	0.00182153	0.792581	0.181208	0.159802	-0.0214058
cg09787311		17	80329175	0.00182191	0.792581	0.493304	0.440019	-0.0532845
cg10525574	MIR492	12	95228036	0.00182207	0.792581	0.960187	0.955681	-0.00450667
cg08043781		2	62568338	0.00182409	0.792581	0.845165	0.860676	0.0155118
cg06767008	FOXP3;FOXP3	X	49114545	0.0018261	0.792581	0.413364	0.378038	-0.0353266
cg15442444	SNW1;C14orf178	14	78226708	0.00182831	0.792581	0.104638	0.132435	0.0277971
cg05112987		6	168118261	0.00183015	0.792581	0.902777	0.90915	0.00637273
cg02912949	QTRTD1	3	113805127	0.0018304	0.792581	0.909536	0.899133	-0.010403
cg14029629	MAGIX;MAGIX;MAGIX;MAGIX	X	49023064	0.00183131	0.792581	0.357167	0.303661	-0.0535054
cg25229172	AMDHD1;CCDC38	12	96336121	0.00183372	0.792712	0.14809	0.196468	0.0483771
cg26168772	PTGDR	14	52739256	0.00183633	0.792712	0.259409	0.293932	0.0345235
cg23083776		6	32381485	0.00183916	0.792712	0.145004	0.127907	-0.017097
cg02361903	CSF1;CSF1;CSF1;CSF1	1	110452616	0.0018406	0.792712	0.487524	0.52453	0.0370068
cg21433558	CNTNAP1	17	40837037	0.00184116	0.792712	0.935399	0.881926	-0.0534726
cg10109747	CR2;CR2	1	207626386	0.00184252	0.792712	0.860718	0.838477	-0.0222417
cg24580655	CADM3;CADM3	1	159145638	0.00184894	0.793256	0.783181	0.805198	0.0220164
cg15498348		22	19162276	0.00184923	0.793256	0.211932	0.394764	0.182832
cg06826341	LHX4	1	180207363	0.00184925	0.793256	0.382086	0.320776	-0.0613109
cg20600379	HLA-DMB	6	32909282	0.00185752	0.795313	0.446742	0.387105	-0.0596373
cg26551026	CABLES1;CABLES1	18	20717693	0.00185769	0.795313	0.570952	0.616783	0.0458309
cg15234197		11	68924956	0.00186608	0.796893	0.472298	0.525731	0.0534327
cg18195238		8	64681840	0.00186711	0.796893	0.589279	0.534897	-0.0543825
cg15791108		17	2653571	0.00186859	0.796893	0.740707	0.681618	-0.0590889
cg19155557	CTNNB1;CTNNB1;CTNNB1	3	41240643	0.00187573	0.796893	0.277938	0.300475	0.0225374
cg05886689	LRRC4B	19	51051890	0.00187794	0.796893	0.750804	0.76845	0.0176462
cg23196756	EIF4EBP2	10	72165580	0.00187986	0.796893	0.707399	0.685994	-0.0214049
cg08035479		8	58172643	0.00187998	0.796893	0.827915	0.871536	0.0436209
cg08750459		17	6558815	0.0018801	0.796893	0.490032	0.713419	0.223388
cg25033380		12	115133324	0.00188093	0.796893	0.351496	0.297951	-0.0535443
cg03389890		22	16868045	0.00188411	0.796893	0.506285	0.403532	-0.102752
cg23652172	AP1M2	19	10691765	0.00188559	0.796893	0.167626	0.190361	0.0227345
cg00423124	C13orf31;C13orf31;CCDC122;C13orf31	13	44453862	0.0018864	0.796893	0.128788	0.115255	-0.0135324
cg16484526	C12orf77	12	25150608	0.00188748	0.796893	0.873173	0.857476	-0.0156969
cg08678202	ADARB2	10	1546680	0.00188849	0.796893	0.880411	0.863036	-0.0173749
cg13500059		4	38959511	0.00188881	0.796893	0.855786	0.861289	0.00550299
cg10130180	CHP;EXD1	15	41523183	0.00189645	0.798686	0.109638	0.0987145	-0.0109237
cg26218692	BCL7A;BCL7A	12	122497826	0.00190419	0.798686	0.869613	0.848572	-0.0210413
cg01610231	PITX2;PITX2	4	111555314	0.00190432	0.798686	0.167136	0.150742	-0.0163942
cg23721398	LIG3	17	33331985	0.00190675	0.798686	0.842994	0.852801	0.00980732
cg23934075		6	29933697	0.00190678	0.798686	0.0949513	0.155263	0.0603119
cg02284273	FRMD4A	10	14051679	0.0019143	0.798686	0.643829	0.58317	-0.0606592
cg06610376		4	154712902	0.00191619	0.798686	0.309265	0.3627	0.0534354
cg06991974	FLJ42875;FLJ42875	1	2984218	0.00191702	0.798686	0.316656	0.284343	-0.0323131
cg19460508	PARVB;PARVB	22	44422195	0.00191816	0.798686	0.709263	0.757921	0.0486578
cg24417621	HIGD1B	17	42923814	0.00192112	0.798686	0.587301	0.624353	0.0370521
cg09177518	KCNT2	1	196578010	0.00192306	0.798686	0.0868105	0.0764502	-0.0103603
cg10420161		10	102899983	0.00192568	0.798686	0.176259	0.217501	0.0412427
cg19930575	GABRE	X	151122266	0.00192627	0.798686	0.706641	0.737749	0.0311079
cg25624831	GPRASP2;GPRASP2	X	101967183	0.00192719	0.798686	0.423796	0.449916	0.0261207
cg08171142	GCM1	6	53013942	0.00192755	0.798686	0.824559	0.847141	0.0225826
cg15845071	C11orf40	11	4599033	0.00193548	0.798686	0.837508	0.814244	-0.0232636
cg15164860	PUM2	2	20504345	0.00193584	0.798686	0.788249	0.76217	-0.0260794
cg25575553	CDK5RAP3	17	46048364	0.00193711	0.798686	0.0964985	0.0856817	-0.0108168
cg27562431	ARF5	7	127229267	0.00194034	0.798686	0.463863	0.436796	-0.0270675
cg02955100	EGFL8	6	32133421	0.00194163	0.798686	0.799421	0.783493	-0.0159274
cg23691006	SLC43A2	17	1510666	0.00194307	0.798686	0.237077	0.266871	0.0297938
cg02663823		9	140148009	0.00194684	0.798686	0.825833	0.719428	-0.106404
cg27026371	OR10G4	11	123886141	0.00195352	0.798686	0.825355	0.805207	-0.0201483
cg23676475		2	64455515	0.00195664	0.798686	0.10746	0.0945001	-0.0129604
cg02457683	DCAF8;DCAF8;DCAF8;DCAF8;DCAF8	1	160232016	0.00195667	0.798686	0.080564	0.0691118	-0.0114522
cg01519253		12	114886463	0.00195693	0.798686	0.0949953	0.0870399	-0.00795548
cg18593317		17	14198368	0.00195834	0.798686	0.542243	0.682128	0.139884
cg05358814	COX11;COX11;COX11;COX11;STXBP4;COX11	17	53046663	0.00195866	0.798686	0.134005	0.10071	-0.0332944
cg02096520	FGF16	X	76709500	0.00196358	0.798686	0.882458	0.866283	-0.0161745
cg01915885	NCRNA00171	6	30000187	0.00196443	0.798686	0.660575	0.604119	-0.0564562
cg13322290	VAMP3	1	7841088	0.001965	0.798686	0.815137	0.829482	0.0143447
cg08128007		1	839435	0.00196747	0.798686	0.853605	0.824198	-0.0294067
cg07180307	C11orf87	11	109294168	0.00196888	0.798686	0.149084	0.174713	0.025629
cg26005146	NUP205	7	135242312	0.00197099	0.798686	0.233711	0.210996	-0.0227148
cg19633863		9	98981433	0.00197267	0.798686	0.597473	0.640576	0.0431032
cg13007988	MLL2	12	49449136	0.00197274	0.798686	0.844712	0.856998	0.0122857
cg13837033	SLC28A3	9	86930309	0.00197446	0.798686	0.420755	0.46448	0.0437246
cg04122632		11	45392826	0.0019755	0.798686	0.100515	0.116491	0.0159762
cg26853126		12	107297427	0.00197626	0.798686	0.133756	0.116287	-0.0174697
cg13796975		10	21467394	0.0019771	0.798686	0.860635	0.833824	-0.0268112
cg00415065	TBCC	6	42712921	0.00197755	0.798686	0.304861	0.275111	-0.0297504
cg03437748	IGF1R	15	99193247	0.00197759	0.798686	0.127487	0.212532	0.0850453
cg24969520		10	45359715	0.00197884	0.798686	0.547205	0.594157	0.0469521
cg10962535	ITGB1BP3	19	3933474	0.00197897	0.798686	0.243744	0.222227	-0.0215171
cg10210594		1	208132787	0.00198166	0.798686	0.162309	0.305058	0.142749
cg22437723	WDR8	1	3551675	0.0019838	0.798686	0.873255	0.887116	0.0138612
cg01810267	TNFAIP8	5	118603742	0.00198653	0.798686	0.230059	0.268034	0.0379743
cg22312782	B3GNTL1	17	80931612	0.00198742	0.798686	0.905554	0.891714	-0.0138399
cg12612137		4	187025654	0.00198812	0.798686	0.265314	0.258091	-0.00722333
cg15506972	ING1;ING1;ING1;ING1;ING1	13	111367570	0.00198869	0.798686	0.121264	0.0994546	-0.0218089
cg11423701	GJA5	1	147246154	0.001989	0.798686	0.712633	0.748737	0.0361044
cg04651623		6	164614956	0.00198917	0.798686	0.798205	0.83008	0.0318746
cg16864819		11	130641101	0.00199402	0.798686	0.864537	0.876431	0.0118942
cg25471715	C8orf31	8	144129543	0.00199525	0.798686	0.633525	0.690611	0.0570859
cg26262840	C14orf102;C14orf102	14	90767686	0.00199574	0.798686	0.576679	0.653972	0.0772931
cg26550214		5	34609493	0.00199683	0.798686	0.625504	0.653911	0.0284072
cg07887985	BMF;BMF;BMF;BMF	15	40398402	0.00200419	0.798686	0.830338	0.796983	-0.0333558
cg04139223		5	528962	0.00200552	0.798686	0.300296	0.381218	0.0809225
cg00454577	HTR1E	6	87646972	0.00200805	0.798686	0.19416	0.176136	-0.0180242
cg27053542	PARD3	10	34716303	0.00200809	0.798686	0.770073	0.736687	-0.0333858
cg03369965	LRRC34	3	169531731	0.00200854	0.798686	0.234199	0.181298	-0.0529014
cg08382705	CHST1	11	45687319	0.00201745	0.798686	0.182991	0.213577	0.0305858
cg27328080		4	159577035	0.00201755	0.798686	0.841908	0.819605	-0.0223028
cg17095731	LRP8;LRP8;LRP8;LRP8	1	53794313	0.00201894	0.798686	0.729429	0.706254	-0.0231748
cg27327094	OCIAD1;OCIAD1;OCIAD1;OCIAD1;OCIAD1;OCIAD1	4	48835877	0.00202039	0.798686	0.796818	0.775173	-0.021645
cg11881038	OPRM1;OPRM1;OPRM1;OPRM1;OPRM1;OPRM1;OPRM1;OPRM1;OPRM1;OPRM1;OPRM1;OPRM1;OPRM1;OPRM1	6	154408701	0.00202044	0.798686	0.857705	0.595226	-0.262478
cg03338754	F7;F7	13	113765397	0.00202556	0.798686	0.316516	0.368102	0.0515854
cg13492164		14	78709782	0.0020259	0.798686	0.890338	0.866554	-0.0237837
cg16852704	TLX2	2	74743243	0.00202618	0.798686	0.207269	0.190713	-0.0165557
cg26820288		1	242936925	0.00202621	0.798686	0.857008	0.842667	-0.0143406
cg08396193	HOXA7	7	27193709	0.00202668	0.798686	0.839197	0.812675	-0.0265214
cg07349348		8	142253047	0.00202681	0.798686	0.850829	0.826463	-0.0243662
cg16974075		10	13093279	0.00202785	0.798686	0.797349	0.823052	0.025703
cg22048492	KAT5;KAT5;KAT5	11	65479309	0.00203009	0.798686	0.086958	0.0760117	-0.0109463
cg15331781	GRM3	7	86274443	0.00203051	0.798686	0.26781	0.237786	-0.0300237
cg09302895	GBX2	2	237077311	0.00203234	0.798686	0.183725	0.173343	-0.0103812
cg14830371		8	25991602	0.00203778	0.798962	0.20054	0.227417	0.0268775
cg06149212	GPC6	13	93932639	0.00203857	0.798962	0.774525	0.746628	-0.0278972
cg16822939	MATN4;MATN4;MATN4	20	43922174	0.00203926	0.798962	0.146068	0.115686	-0.0303826
cg01354088	KLF11	2	10183140	0.00204379	0.798962	0.197943	0.147332	-0.0506105
cg06223162	GPR88	1	101003688	0.00205107	0.798962	0.385064	0.71767	0.332606
cg01865825	GNG13	16	850240	0.00205503	0.798962	0.164458	0.252498	0.0880395
cg18213713	MACROD2	20	13975503	0.00205543	0.798962	0.853114	0.799168	-0.0539455
cg18001714	ANKH	5	14871894	0.00205711	0.798962	0.0926433	0.0780713	-0.014572
cg02901002	GLI3	7	42001667	0.00205718	0.798962	0.866575	0.876161	0.00958635
cg09697978	PRKD3	2	37501815	0.00205944	0.798962	0.468637	0.497319	0.0286815
cg26653990		5	72510846	0.00206096	0.798962	0.404964	0.457347	0.0523834
cg05349952	CERK	22	47097600	0.00206227	0.798962	0.904142	0.89465	-0.00949262
cg14533595		10	77157494	0.00206302	0.798962	0.918064	0.905915	-0.0121484
cg05754819	KCNMA1;KCNMA1;KCNMA1;KCNMA1	10	79397944	0.00206448	0.798962	0.401565	0.367733	-0.0338322
cg26026748	PBX1	1	164629875	0.00207336	0.798962	0.117045	0.134807	0.0177624
cg24994319		6	25027586	0.00207389	0.798962	0.46182	0.403451	-0.0583687
cg19911116	STEAP3;STEAP3;STEAP3	2	120018415	0.00207522	0.798962	0.656494	0.689368	0.0328748
cg04321555		19	34285737	0.00208174	0.798962	0.674912	0.60188	-0.0730319
cg14090556	NR5A1	9	127253524	0.00208218	0.798962	0.778222	0.804036	0.0258135
cg03866003	UPP1;UPP1	7	48136352	0.00208229	0.798962	0.497736	0.578796	0.0810606
cg19914919	TANK;TANK	2	161992878	0.00208378	0.798962	0.240986	0.272091	0.0311045
cg23476877		5	176543964	0.00208772	0.798962	0.377097	0.327421	-0.0496765
cg25174615	ATP5A1;HAUS1;HAUS1	18	43684699	0.00209076	0.798962	0.0935613	0.0819916	-0.0115697
cg02488145	CBX2	17	77757732	0.00209171	0.798962	0.890832	0.878493	-0.0123389
cg14252502	ADAMTS10	19	8676388	0.00209354	0.798962	0.316437	0.279294	-0.0371432
cg24635736	PSTK	10	124739050	0.00209566	0.798962	0.894985	0.873737	-0.0212483
cg14058359	C19orf44	19	16610600	0.00210157	0.798962	0.853	0.868123	0.0151227
cg12062133		8	142548839	0.00210293	0.798962	0.693212	0.731355	0.0381431
cg09380695	VMO1;VMO1;VMO1;VMO1	17	4689284	0.0021101	0.798962	0.349343	0.307183	-0.0421596
cg14149599		X	152162841	0.00211077	0.798962	0.738051	0.731138	-0.00691276
cg19772011	GLP1R	6	39015339	0.00211343	0.798962	0.473511	0.438725	-0.0347861
cg15829088		1	247802935	0.00211442	0.798962	0.259117	0.340036	0.0809189
cg26219977	PABPC4;PABPC4;PABPC4	1	40043840	0.00211488	0.798962	0.876485	0.889291	0.0128055
cg03029255	C8orf31;C8orf31	8	144120681	0.00211548	0.798962	0.658321	0.599274	-0.0590472
cg09511427	CLEC11A	19	51227402	0.00211839	0.798962	0.313518	0.278568	-0.03495
cg00002930	NFKBIL1;NFKBIL1;ATP6V1G2;NFKBIL1;NFKBIL1;NFKBIL1;ATP6V1G2;NFKBIL1	6	31515398	0.00211969	0.798962	0.178005	0.165776	-0.0122291
cg04361749		2	240980455	0.00212196	0.798962	0.619943	0.647515	0.0275727
cg07051648	NTN5;SEC1	19	49177693	0.00212409	0.798962	0.886633	0.794696	-0.0919374
cg22498143	SPTBN4	19	40993991	0.00212833	0.798962	0.209775	0.161209	-0.0485653
cg19172429		2	240878313	0.00213408	0.798962	0.67501	0.747307	0.0722969
cg00310044	TESK2	1	45826423	0.00213522	0.798962	0.787506	0.800623	0.0131166
cg05472587		16	29160340	0.00213824	0.798962	0.4912	0.456985	-0.034215
cg16260349	TSPAN14;TSPAN14	10	82221597	0.00213855	0.798962	0.639244	0.619498	-0.0197454
cg20476159	CTDP1;CTDP1	18	77451067	0.00213922	0.798962	0.285467	0.251408	-0.0340591
cg04565640	TSTA3	8	144700175	0.00214585	0.798962	0.0983734	0.0865135	-0.0118599
cg02909372	CUEDC2	10	104193735	0.00214655	0.798962	0.449088	0.404821	-0.0442669
cg05023151	FOSB;FOSB	19	45974392	0.0021488	0.798962	0.819019	0.84051	0.0214914
cg01622344	LGR5	12	71833515	0.00214947	0.798962	0.115962	0.102338	-0.0136244
cg05893902	IMPG2	3	100945574	0.00215178	0.798962	0.854367	0.83279	-0.0215769
cg02852989	SHISA7	19	55955292	0.00215198	0.798962	0.115435	0.0988155	-0.0166193
cg06736785	PLXNA4;PLXNA4;PLXNA4	7	132260175	0.00215221	0.798962	0.218814	0.194908	-0.0239061
cg12833118		4	2572546	0.00215284	0.798962	0.758376	0.727402	-0.0309741
cg11039209		5	159402176	0.00215386	0.798962	0.897281	0.886598	-0.0106821
cg18009321	LOC284798;LOC284798;LOC284798	20	25129457	0.00215542	0.798962	0.110604	0.129978	0.0193742
cg16142906	RFPL3	22	32750777	0.00215705	0.798962	0.943297	0.920972	-0.0223257
cg02367892	NAV2;NAV2;NAV2	11	19798397	0.00215787	0.798962	0.147859	0.128435	-0.0194242
cg14855972	GPR88	1	101004472	0.00215908	0.798962	0.216665	0.297465	0.0808005
cg10685359	C4orf36	4	87814065	0.00216209	0.798962	0.494493	0.548421	0.0539283
cg25344144	WHAMML1	15	23205182	0.00216474	0.798962	0.754684	0.773567	0.0188826
cg17029168	NKX2-2;NKX2-2	20	21494547	0.00216828	0.798962	0.136786	0.157172	0.0203857
cg02976009	TNXB	6	32068226	0.00217001	0.798962	0.781463	0.801259	0.0197955
cg13298199		1	208132388	0.00217404	0.798962	0.0830342	0.113708	0.0306737
cg14170220		17	21220411	0.00217493	0.798962	0.364385	0.313005	-0.0513806
cg04570624	CADPS;CADPS;CADPS	3	62673394	0.00217827	0.798962	0.754148	0.792755	0.0386074
cg11157584	TNRC4	1	151690021	0.00218346	0.798962	0.305354	0.243644	-0.06171
cg12247222	ABHD8	19	17403313	0.00218534	0.798962	0.114082	0.0909211	-0.0231608
cg08814381	MAPKAPK5;C12orf47;MAPKAPK5	12	112279495	0.00218849	0.798962	0.0876094	0.0740863	-0.0135232
cg16053580	KLK13	19	51568863	0.00219187	0.798962	0.38079	0.412959	0.0321687
cg18474135	PRPF4;CDC26	9	116038303	0.00219523	0.798962	0.0968573	0.0811805	-0.0156768
cg13173567	DENND5A	11	9172290	0.00219757	0.798962	0.703085	0.725007	0.021922
cg02953125	SNTG2	2	1079100	0.00219973	0.798962	0.804381	0.682329	-0.122052
cg04612566	C8orf31;C8orf31	8	144120706	0.00220054	0.798962	0.745091	0.682025	-0.0630661
cg04522544		19	45007330	0.00220456	0.798962	0.859699	0.83518	-0.0245196
cg06808897	ELAVL3;ELAVL3	19	11590688	0.00220724	0.798962	0.136062	0.113284	-0.0227777
cg22650458	C7orf41	7	30188720	0.00220863	0.798962	0.304474	0.248439	-0.0560359
cg03465499	MRGPRF;MRGPRF	11	68781279	0.00220866	0.798962	0.45551	0.429054	-0.026456
cg13631192		8	2147652	0.00220921	0.798962	0.748548	0.805808	0.0572602
cg09320971		2	42068068	0.00221084	0.798962	0.10285	0.114743	0.0118934
cg20094999	C8orf59;C8orf59;C8orf59;C8orf59	8	86132643	0.00221267	0.798962	0.0660214	0.0733672	0.00734584
cg08861127	CD82;CD82	11	44587057	0.00221436	0.798962	0.12878	0.146156	0.0173759
cg04402007	UNC5D	8	35093901	0.00221656	0.798962	0.167818	0.196513	0.0286946
cg03548285	RAPGEF6;RAPGEF6;RAPGEF6;RAPGEF6	5	130762714	0.00221659	0.798962	0.881971	0.866779	-0.0151919
cg16314263	A2M	12	9227320	0.0022197	0.798962	0.765021	0.742975	-0.0220459
cg22538396	MYOZ3;MYOZ3	5	150051914	0.00222027	0.798962	0.119089	0.10057	-0.0185186
cg00979376	KCND1	X	48826530	0.00222186	0.798962	0.882324	0.861232	-0.0210919
cg18469778	TSG101	11	18548623	0.00222213	0.798962	0.0710073	0.0759499	0.00494265
cg23839136	WBSCR17	7	70597599	0.00222473	0.798962	0.247903	0.227506	-0.0203969
cg04136379		5	53850401	0.00222535	0.798962	0.842319	0.807634	-0.034685
cg01712686	GNG4;GNG4;GNG4	1	235814419	0.00222809	0.798962	0.2087	0.186201	-0.0224989
cg03477112		10	125034571	0.00222815	0.798962	0.185579	0.22445	0.0388709
cg09126203	DHRS3	1	12661455	0.00222914	0.798962	0.141971	0.125035	-0.0169359
cg26007540	TOP2A	17	38574415	0.00223078	0.798962	0.102222	0.0869215	-0.0153009
cg18509466	PRDM16;PRDM16	1	2987961	0.00223144	0.798962	0.312737	0.285213	-0.0275237
cg17024952	NT5DC1	6	116422486	0.00223242	0.798962	0.132358	0.115399	-0.0169586
cg26435670	BMPR1A	10	88515340	0.00223357	0.798962	0.327862	0.39464	0.0667776
cg18497811		4	14860861	0.00223497	0.798962	0.849231	0.78939	-0.0598413
cg20490773		12	90313611	0.00224267	0.798962	0.948897	0.944658	-0.00423985
cg19682013		15	45996608	0.0022427	0.798962	0.184127	0.159912	-0.0242151
cg16413030		2	176937704	0.00224879	0.798962	0.0840351	0.10057	0.0165348
cg26487157	PCBP1	2	70313295	0.00224943	0.798962	0.0972219	0.161979	0.0647572
cg03576411		14	99172002	0.00224955	0.798962	0.834716	0.809747	-0.0249692
cg17448192	ST6GAL1;ST6GAL1	3	186718821	0.00225007	0.798962	0.58045	0.612187	0.0317375
cg21660727	PCGF3	4	699950	0.00225088	0.798962	0.385033	0.445289	0.0602567
cg07717559	RAP1GAP2;RAP1GAP2	17	2699021	0.00225294	0.798962	0.275076	0.25182	-0.0232553
cg11691510		20	56800049	0.00225317	0.798962	0.722255	0.740196	0.0179406
cg09158821	SLC43A2	17	1508609	0.00225386	0.798962	0.646223	0.738656	0.0924333
cg07756135	ARHGAP24;ARHGAP24	4	86748944	0.00225421	0.798962	0.834277	0.845067	0.01079
cg27194182		19	294492	0.00225742	0.798962	0.150762	0.20155	0.0507885
cg24902932		1	36536608	0.00226201	0.798962	0.842479	0.822967	-0.0195114
cg11941920		6	79339195	0.00226386	0.798962	0.398708	0.345263	-0.0534454
cg19055436		7	99559579	0.00227025	0.798962	0.774119	0.720673	-0.0534458
cg16553757	SMAD6;SMAD6;SMAD6	15	67007131	0.00227153	0.798962	0.847102	0.865946	0.0188445
cg00519185	KIRREL2;KIRREL2;KIRREL2;KIRREL2;KIRREL2;KIRREL2	19	36347907	0.00227596	0.798962	0.200742	0.190871	-0.00987142
cg22972841	FSD1	19	4304543	0.00227704	0.798962	0.110546	0.123966	0.0134203
cg21452411	PRSS22	16	2908211	0.00227823	0.798962	0.421561	0.345542	-0.0760186
cg21049825		12	102248833	0.00227968	0.798962	0.810303	0.844749	0.0344452
cg12435584	PDSS2	6	107780425	0.0022861	0.798962	0.117144	0.12893	0.0117866
cg07091220	ZNF827	4	146752115	0.00228704	0.798962	0.465796	0.495867	0.0300707
cg02548912	CAGE1;CAGE1;CAGE1	6	7362418	0.00228924	0.798962	0.845491	0.823641	-0.0218505
cg21243612	C9orf6	9	111700548	0.00228936	0.798962	0.877807	0.860977	-0.0168301
cg04366880		10	93431680	0.0022944	0.798962	0.904952	0.891847	-0.0131045
cg25110043	ZC3H10	12	56511951	0.00229451	0.798962	0.0900357	0.0785344	-0.0115013
cg17607298		13	112727981	0.00229654	0.798962	0.338756	0.299798	-0.0389587
cg13899718	LASS2;LASS2	1	150947832	0.00229702	0.798962	0.138212	0.180285	0.0420728
cg25771683		12	5538415	0.00229902	0.798962	0.411144	0.477279	0.0661356
cg00932276	EGFL6;EGFL6;EGFL6;EGFL6	X	13587976	0.00230093	0.798962	0.301569	0.264807	-0.0367619
cg09527615		11	94883350	0.00230189	0.798962	0.543983	0.602585	0.0586015
cg10930308	RNF39;RNF39	6	30039476	0.00230451	0.798962	0.19227	0.417264	0.224994
cg14039909	GUCY2E	11	76433293	0.00230797	0.798962	0.432459	0.467368	0.0349095
cg15088646		10	37940587	0.00231173	0.798962	0.790861	0.733333	-0.0575277
cg03283990		15	35129641	0.00231411	0.798962	0.744255	0.763378	0.0191234
cg22311608	RIBC1;RIBC1;SMC1A	X	53449829	0.00231474	0.798962	0.154116	0.116179	-0.0379365
cg17145402	TBC1D22A	22	47189485	0.0023158	0.798962	0.901213	0.888552	-0.0126612
cg12731325	DNAH2	17	7671330	0.00231614	0.798962	0.848148	0.825846	-0.0223022
cg11298412	PARM1	4	75858589	0.00231811	0.798962	0.0852236	0.0708776	-0.014346
cg16748326	IGFBP6;SOAT2	12	53495945	0.00232094	0.798962	0.892213	0.900873	0.00866025
cg16681239		7	64349915	0.00232283	0.798962	0.242373	0.218406	-0.0239675
cg18538138	LTBP1;LTBP1;LTBP1;LTBP1;LTBP1	2	33604572	0.00232714	0.798962	0.860656	0.8445	-0.0161556
cg05184372		10	118609757	0.00232946	0.798962	0.76893	0.787024	0.0180943
cg06408185	CDKL5	X	18443714	0.00233193	0.798962	0.275582	0.234897	-0.040685
cg26313955	CD58;CD58;CD58	1	117112616	0.00233205	0.798962	0.304422	0.330627	0.0262054
cg08736883		12	83591371	0.00233349	0.798962	0.668718	0.609729	-0.0589888
cg02075221	KLK2;KLK2	19	51376639	0.0023339	0.798962	0.756128	0.776474	0.0203459
cg21994818		8	96805352	0.00233473	0.798962	0.488918	0.569289	0.080371
cg07227033	ARL4A;ARL4A;ARL4A	7	12725802	0.00233646	0.798962	0.633875	0.682654	0.0487788
cg14559879		1	178902042	0.00233665	0.798962	0.850995	0.828502	-0.0224934
cg24923853	IGFL2;IGFL2	19	46652902	0.00233848	0.798962	0.846304	0.863523	0.0172186
cg08001014	DPP10	2	115207893	0.00234108	0.798962	0.825947	0.800117	-0.0258291
cg12696750	DNALI1	1	38022466	0.00234138	0.798962	0.220136	0.258612	0.0384766
cg00101154	MRPL28	16	420108	0.00234649	0.798962	0.5192	0.695942	0.176742
cg21838640	IQSEC3;IQSEC3	12	278835	0.00234869	0.798962	0.532201	0.494605	-0.0375962
cg15766492	H2BFWT;MIR1256	X	103268280	0.0023524	0.798962	0.849087	0.808651	-0.0404359
cg23249710	NUS1	6	117996544	0.00235422	0.798962	0.0687412	0.0768838	0.00814256
cg20839145	MYLK;MYLK;MYLK;MYLK	3	123528097	0.00235439	0.798962	0.881419	0.86958	-0.011839
cg02070873	ALOX5	10	45869189	0.00235512	0.798962	0.161782	0.135771	-0.0260115
cg24577160	UBA5;ACAD11	3	132372265	0.00235529	0.798962	0.757083	0.792853	0.0357702
cg11234328	UTF1	10	135043586	0.00235541	0.798962	0.317125	0.289559	-0.0275652
cg16430819		16	4000920	0.00235552	0.798962	0.85751	0.865865	0.00835551
cg04122467	ADAMTSL4;ADAMTSL4	1	150521777	0.00235601	0.798962	0.413835	0.431973	0.0181382
cg07507257	NPC1	18	21112105	0.00235799	0.798962	0.90876	0.893612	-0.0151478
cg02545885		20	16707078	0.00235825	0.798962	0.845017	0.860933	0.0159158
cg06405563		17	73577744	0.00235866	0.798962	0.572354	0.527285	-0.0450688
cg10765909	AAAS	12	53715428	0.00235979	0.798962	0.171786	0.206863	0.0350769
cg24120153	WDR11	10	122610486	0.00236009	0.798962	0.749784	0.671287	-0.0784968
cg25207528	PSMC3;PSMC3	11	47447843	0.00236117	0.798962	0.0793893	0.0860699	0.0066806
cg04494791		16	70196247	0.00236154	0.798962	0.753172	0.734245	-0.0189267
cg10973146	C14orf73	14	103568471	0.00236717	0.798962	0.841538	0.808253	-0.0332854
cg10127660	REEP4	8	21996234	0.00236799	0.798962	0.663147	0.702282	0.0391346
cg10700718	MYOM2	8	1992719	0.00236809	0.798962	0.215011	0.188135	-0.026876
cg14700524		10	3282231	0.00236817	0.798962	0.710526	0.797815	0.0872886
cg16124562	ZNF438;ZNF438;ZNF438;ZNF438;ZNF438;ZNF438;ZNF438;ZNF438	10	31133829	0.00236818	0.798962	0.775681	0.749478	-0.0262031
cg15114474		11	69451412	0.00236963	0.798962	0.193042	0.172765	-0.0202777
cg09019916	RANBP2	2	109335672	0.00237068	0.798962	0.107689	0.127644	0.0199552
cg14473344	CHST2	3	142840240	0.00237072	0.798962	0.155108	0.116867	-0.0382405
cg08257855		19	38889515	0.00237155	0.798962	0.879058	0.859627	-0.0194307
cg03496709	LOC387647	10	29698460	0.00237258	0.798962	0.126283	0.0925667	-0.0337164
cg23732608	C20orf26	20	20180469	0.00237284	0.798962	0.873922	0.883455	0.00953274
cg26178163	EFNA5	5	106805150	0.00237371	0.798962	0.402228	0.440626	0.0383979
cg10059410	ARID1B;ARID1B;ARID1B	6	157210471	0.0023739	0.798962	0.844957	0.818196	-0.0267607
cg25731807	TMEM171;TMEM171	5	72416182	0.00237511	0.798962	0.241875	0.213423	-0.028452
cg21243846	ADPRHL1	13	114108005	0.00237741	0.798962	0.858153	0.83662	-0.0215328
cg08630055	ACTR6	12	100593747	0.00237941	0.798962	0.0912419	0.102183	0.0109413
cg22561757	SCARA3;SCARA3	8	27529643	0.00237958	0.798962	0.839696	0.825617	-0.014079
cg27087885	TMEM27	X	15683977	0.00238212	0.798962	0.72816	0.770452	0.0422915
cg11881246	SDK1;SDK1	7	4211395	0.00238435	0.798962	0.884434	0.869764	-0.014669
cg08268652	RFX2;RFX2	19	6110707	0.00238503	0.798962	0.0840506	0.0744681	-0.00958253
cg15634747		4	11652441	0.00238693	0.798962	0.818703	0.797155	-0.0215478
cg15925869		10	5519308	0.00238826	0.798962	0.894109	0.880214	-0.0138954
cg06365535	TBX4	17	59534102	0.00238925	0.798962	0.288821	0.268132	-0.0206887
cg04741932		10	29516555	0.00238942	0.798962	0.80501	0.818685	0.0136743
cg27247563		10	129493783	0.00238977	0.798962	0.712091	0.737671	0.0255802
cg08133631	CATSPER4	1	26527909	0.00239094	0.798962	0.466197	0.611094	0.144897
cg01799856	STARD3;STARD3;STARD3	17	37794335	0.0023919	0.798962	0.178886	0.219979	0.0410931
cg02186769	VARS2;VARS2;VARS2;GTF2H4	6	30881645	0.00239353	0.798962	0.326833	0.303117	-0.0237157
cg21402265	RESP18	2	220197046	0.00239394	0.798962	0.691883	0.622668	-0.0692145
cg09895909		1	26829647	0.00239456	0.798962	0.778341	0.787666	0.00932507
cg08079330	ESRRB	14	76847792	0.00239568	0.798962	0.486054	0.544474	0.0584204
cg02976699		9	17907163	0.00239767	0.798962	0.250951	0.212772	-0.0381785
cg06553736		8	48044856	0.00240182	0.798962	0.805714	0.768458	-0.0372561
cg18790325		12	116881705	0.00240216	0.798962	0.222909	0.203754	-0.0191549
cg05230389		1	220132091	0.00240563	0.798962	0.881167	0.890472	0.00930495
cg19968692	C13orf37;C13orf34;C13orf37	13	73301900	0.00240617	0.798962	0.0463535	0.0525224	0.00616893
cg13947830	MIB2;MIB2;MIB2;MIB2;MIB2;MIB2	1	1551964	0.00240723	0.798962	0.585618	0.559689	-0.025929
cg11141497	TAF10	11	6633666	0.00240903	0.798962	0.0471373	0.053138	0.00600074
cg10971559	ARMC3	10	23287284	0.00241022	0.798962	0.874015	0.857545	-0.0164706
cg00169725		5	176543901	0.00241068	0.798962	0.315527	0.265191	-0.0503353
cg00552145	TMEM126B	11	85347457	0.0024147	0.799488	0.846119	0.823888	-0.0222307
cg01609139		4	152235970	0.00241604	0.799488	0.760599	0.679568	-0.0810309
cg17173639	PARK2;PARK2;PARK2	6	162384350	0.00241786	0.799488	0.72056	0.844991	0.124431
cg10530128	SLC35A2;SLC35A2;SLC35A2	X	48769550	0.00241961	0.799488	0.528519	0.489457	-0.0390619
cg14431072	TNXB	6	32027666	0.00242699	0.799782	0.767271	0.794333	0.0270617
cg10521403		4	1763211	0.00242712	0.799782	0.908332	0.886103	-0.0222288
cg01465684	CCDC57	17	80113111	0.00242763	0.799782	0.85451	0.872324	0.017814
cg26561187		22	28073992	0.00242784	0.799782	0.844994	0.859587	0.0145928
cg06702726	TPMT	6	18152154	0.00243635	0.799915	0.883206	0.896151	0.0129443
cg21661347	ADAMTS10	19	8674237	0.00243714	0.799915	0.196399	0.185082	-0.0113167
cg05520687		15	62516325	0.002439	0.799915	0.727311	0.750197	0.0228852
cg08235183	COLEC11;COLEC11	2	3646196	0.00244123	0.799915	0.916145	0.886396	-0.0297491
cg12564285	PDLIM4;PDLIM4	5	131593104	0.00244176	0.799915	0.424776	0.386094	-0.0386824
cg13797825		2	102972758	0.00244819	0.799915	0.0829843	0.0711043	-0.01188
cg04916416	TGFBR2;TGFBR2	3	30651317	0.00244918	0.799915	0.811594	0.778612	-0.0329822
cg01375382	RPS4Y1	Y	2709598	0.00245154	0.799915	0.472526	0.425905	-0.0466208
cg04496177	RAD54B	8	95486754	0.00245555	0.799915	0.229604	0.203437	-0.0261675
cg07113802	C7orf52	7	100823744	0.00245558	0.799915	0.414122	0.38484	-0.0292815
cg26837766	DNAJC17	15	41078599	0.00246072	0.799915	0.826308	0.835831	0.00952294
cg11990702		6	10320044	0.00246283	0.799915	0.888956	0.899181	0.0102251
cg18001443	CPEB4	5	173328846	0.00246296	0.799915	0.896485	0.887886	-0.00859839
cg26232417	HNF4A;HNF4A;HNF4A;HNF4A;HNF4A;HNF4A	20	43028501	0.00246351	0.799915	0.677185	0.710733	0.0335475
cg20586750		6	2413556	0.00246426	0.799915	0.721894	0.770699	0.048805
cg26255807		10	43857904	0.00246487	0.799915	0.128507	0.110719	-0.0177882
cg22343275		11	2206073	0.00247111	0.799915	0.762447	0.790516	0.0280686
cg03658384	UNC13A	19	17788949	0.00247723	0.799915	0.587671	0.658543	0.0708722
cg16624984	HMGA2	12	66330136	0.00248047	0.799915	0.637431	0.660743	0.0233116
cg00480142		12	96046743	0.00248541	0.799915	0.669028	0.73787	0.0688416
cg05670093	TOLLIP	11	1304306	0.00248637	0.799915	0.877407	0.891691	0.0142833
cg24377133		8	144170375	0.00248819	0.799915	0.347394	0.436723	0.0893293
cg10589950	TMEM149	19	36231534	0.00249139	0.799915	0.142784	0.132519	-0.0102658
cg15188182	C2CD4B	15	62457647	0.00249151	0.799915	0.257775	0.249726	-0.00804978
cg17879299	DDR1;DDR1;DDR1	6	30860300	0.00249303	0.799915	0.610862	0.645348	0.0344864
cg05986007		5	106696018	0.00249451	0.799915	0.84096	0.812649	-0.0283111
cg22635676	SNED1	2	241975971	0.00249687	0.799915	0.370258	0.508482	0.138223
cg01675512	RPL23AP64;CCDC84	11	118874608	0.00249729	0.799915	0.606492	0.632656	0.0261644
cg24756865		14	103652182	0.0024993	0.799915	0.306608	0.338066	0.0314588
cg06437446	B3GNTL1	17	80939885	0.00249941	0.799915	0.65537	0.535397	-0.119973
cg07562483	LOC387647	10	29698470	0.00250144	0.799915	0.153776	0.101378	-0.0523976
cg24277876		10	98512183	0.00250238	0.799915	0.721326	0.747696	0.0263699
cg25618424	PRDM16;PRDM16	1	2989307	0.00250253	0.799915	0.626591	0.59267	-0.033921
cg15896259	ENTPD4;ENTPD4	8	23312661	0.00250686	0.799915	0.159398	0.149246	-0.0101519
cg25202070	COBL	7	51384519	0.00250863	0.799915	0.0925563	0.0846234	-0.0079329
cg20690488	CYP2J2	1	60392328	0.0025097	0.799915	0.0800549	0.125568	0.0455133
cg08373003	PITX1	5	134367099	0.00250973	0.799915	0.0821895	0.0726259	-0.00956356
cg18319852	KIF25;KIF25	6	168436099	0.0025103	0.799915	0.334409	0.418085	0.0836759
cg10426464	C2CD4B	15	62457529	0.00251353	0.799915	0.0796816	0.0729226	-0.00675895
cg25768734	HOXA3;HOXA3;HOXA3	7	27152583	0.00251603	0.799915	0.710592	0.681737	-0.0288543
cg12002303		15	68113478	0.00251987	0.799915	0.108969	0.0902342	-0.018735
cg04574834		10	99891730	0.00252134	0.799915	0.910778	0.917812	0.007034
cg13880779	NKX2-4	20	21376337	0.00252358	0.799915	0.12078	0.135822	0.0150421
cg20645074	ADCY6	12	49182479	0.00252436	0.799915	0.136058	0.156223	0.0201648
cg14158968	GALNTL4	11	11590474	0.00252436	0.799915	0.73507	0.709381	-0.0256897
cg21265072	RNF157	17	74184866	0.0025245	0.799915	0.796938	0.780468	-0.0164692
cg23742111	C17orf102	17	32906064	0.00252544	0.799915	0.223932	0.196971	-0.0269609
cg16269196	SCOC;SCOC;SCOC;SCOC;SCOC;SCOC;SCOC	4	141264721	0.00252702	0.799915	0.477119	0.529669	0.0525491
cg16652328	GLB1;TMPPE;TMPPE;GLB1;GLB1	3	33138982	0.00252909	0.799915	0.130621	0.113705	-0.0169151
cg24147187	VSTM2L	20	36535798	0.0025291	0.799915	0.660918	0.616821	-0.0440977
cg22516137	RAB40B	17	80657589	0.00253012	0.799915	0.684805	0.708604	0.0237997
cg11642412	MACROD1	11	63768412	0.00253522	0.799915	0.248863	0.222055	-0.0268074
cg22079685	ZNF516	18	74175082	0.00253758	0.799915	0.810341	0.823354	0.0130128
cg05670192	ZNF581	19	56154902	0.00253847	0.799915	0.106259	0.123373	0.0171142
cg08299089	LTBP2	14	75079986	0.00254103	0.799915	0.861911	0.83326	-0.028651
cg02919422	SOX17;SOX17	8	55370544	0.00254112	0.799915	0.32345	0.305372	-0.0180775
cg24041556	SLC44A2;SLC44A2	19	10736059	0.00254393	0.799915	0.772991	0.735051	-0.0379401
cg04918978		10	102441148	0.00254482	0.799915	0.283131	0.263812	-0.0193189
cg03534846	BTBD2	19	1999322	0.00254536	0.799915	0.847686	0.797237	-0.0504488
cg09469432	ATP6V0E2;LOC401431;ATP6V0E2;ATP6V0E2;ATP6V0E2	7	149570128	0.00254625	0.799915	0.110841	0.138302	0.0274617
cg21579472	PIK3R3;PIK3R3	1	46595677	0.0025464	0.799915	0.751824	0.768926	0.0171022
cg26724967	IL32;IL32;IL32;IL32;IL32;IL32;IL32;IL32	16	3115223	0.00254712	0.799915	0.703218	0.727622	0.0244039
cg07470512	NECAB3;NECAB3;C20orf134;C20orf134	20	32255052	0.00254736	0.799915	0.148925	0.248464	0.099539
cg11157172	PRDM16;PRDM16	1	3210417	0.00254841	0.799915	0.766503	0.783251	0.0167485
cg06638113	CNTNAP2	7	148036495	0.00255069	0.799915	0.179777	0.159218	-0.0205586
cg19519626	NPHS1	19	36344293	0.00255116	0.799915	0.705428	0.733892	0.028464
cg25760416	HFM1	1	91871748	0.00255121	0.799915	0.853529	0.84175	-0.0117792
cg11161011	MAX;MAX;MAX;MAX;MAX;MAX	14	65562177	0.00255614	0.800885	0.747878	0.815193	0.0673149
cg13996395		18	77138860	0.00256269	0.80236	0.620241	0.652698	0.0324567
cg12354192	TNIK;TNIK;TNIK;TNIK;TNIK;TNIK;TNIK;TNIK;TNIK	3	171159987	0.0025653	0.802599	0.581979	0.641571	0.0595924
cg11728664	MS4A13;MS4A13	11	60285636	0.00256966	0.802622	0.688938	0.714802	0.025864
cg26610739	CDH13	16	83171068	0.00256984	0.802622	0.555435	0.652013	0.0965776
cg26347740	BREA2	8	144779958	0.00257113	0.802622	0.789932	0.809648	0.0197165
cg07534554	POU2AF1	11	111250338	0.00257274	0.802622	0.364107	0.314073	-0.0500333
cg26875384	FAM107B	10	14817904	0.00257487	0.802713	0.805214	0.824058	0.0188434
cg02540026		2	69532619	0.00257845	0.803253	0.724928	0.76566	0.0407312
cg02417857	SOX2OT	3	181326706	0.00258369	0.803277	0.63026	0.66074	0.0304799
cg01208318		14	106329652	0.00258741	0.803277	0.478747	0.39922	-0.0795272
cg21905818	PPP1R3F	X	49126164	0.00258783	0.803277	0.427192	0.368447	-0.0587457
cg08145292	KCNQ5;KCNQ5;KCNQ5;KCNQ5;KCNQ5	6	73867933	0.00259238	0.803277	0.803937	0.572976	-0.230961
cg01327552	RPS6KA2	6	167275809	0.00259659	0.803277	0.11277	0.126683	0.0139137
cg27326661	MRPS28	8	80922579	0.00259755	0.803277	0.760906	0.790216	0.0293094
cg12793096		6	164393643	0.00260555	0.803277	0.874587	0.842762	-0.0318254
cg26361533	CACNA1C;CACNA1C;CACNA1C;CACNA1C;CACNA1C;CACNA1C;CACNA1C;CACNA1C;CACNA1C;CACNA1C;CACNA1C;CACNA1C;CACNA1C;CACNA1C;CACNA1C;CACNA1C;CACNA1C;CACNA1C;CACNA1C;CACNA1C;CACNA1C;CACNA1C;CACNA1C	12	2445561	0.00260766	0.803277	0.273488	0.29946	0.0259715
cg07250162		17	46832247	0.0026087	0.803277	0.239032	0.226871	-0.0121609
cg05715532	IHH	2	219923682	0.00261101	0.803277	0.392372	0.370154	-0.022219
cg05929069	SCTR	2	120248984	0.00261325	0.803277	0.733656	0.7729	0.0392438
cg26098768		20	2187533	0.0026146	0.803277	0.595692	0.490986	-0.104706
cg07019075	FLJ35390;FLJ35390;RASA4P	7	44078913	0.00261745	0.803277	0.151373	0.116092	-0.035281
cg19942083		12	7070562	0.00261933	0.803277	0.306329	0.371794	0.0654652
cg10700564	ASCL1	12	103350348	0.0026204	0.803277	0.240686	0.207384	-0.0333013
cg11990610	SPAG16	2	215082175	0.00262099	0.803277	0.831149	0.795943	-0.0352063
cg19161333	EIF3K	19	39110397	0.00262486	0.803277	0.114582	0.0967235	-0.017858
cg24088508	C1orf109	1	38156462	0.00262556	0.803277	0.152356	0.464632	0.312276
cg02646423	HOXA5	7	27183794	0.00262761	0.803277	0.677594	0.604227	-0.0733668
cg06953865	ISYNA1;ISYNA1;ISYNA1	19	18549723	0.00263397	0.803277	0.829337	0.780137	-0.0492
cg01168339	DYNLL1;DYNLL1;DYNLL1	12	120935726	0.00263428	0.803277	0.74685	0.760052	0.0132024
cg05846057		1	65718102	0.00263693	0.803277	0.870093	0.853604	-0.016489
cg21870760	MIR2114	X	149395936	0.00263935	0.803277	0.493403	0.429782	-0.0636211
cg23919118	RFX4	12	106976006	0.00264152	0.803277	0.225228	0.208579	-0.0166484
cg14047094		9	137393257	0.00264288	0.803277	0.134879	0.174693	0.0398139
cg10899274	EXOC4;EXOC4	7	133071374	0.0026447	0.803277	0.900041	0.888112	-0.0119287
cg16339097		3	82293457	0.00264518	0.803277	0.781098	0.73416	-0.0469385
cg19784470	OR7C2	19	15052011	0.00264616	0.803277	0.879372	0.866013	-0.0133591
cg26673073	PPL	16	4934050	0.0026508	0.803277	0.937201	0.942634	0.00543303
cg25089332	XPC;XPC;LSM3;XPC;XPC;XPC	3	14220171	0.00265123	0.803277	0.0929953	0.0818064	-0.0111889
cg16443148	CCDC78;HAGHL;HAGHL	16	776667	0.00265272	0.803277	0.273884	0.241547	-0.0323362
cg09343092	HOXA6	7	27185282	0.00265546	0.803277	0.796381	0.750156	-0.046225
cg14218233	GALNT2	1	230276786	0.00265713	0.803277	0.826904	0.842653	0.0157483
cg10864200	PCGF3	4	720809	0.0026583	0.803277	0.617326	0.723154	0.105828
cg02556526	SETD1B	12	122265953	0.00265882	0.803277	0.913983	0.902041	-0.0119422
cg04606669		3	52318566	0.00266041	0.803277	0.775949	0.790683	0.0147339
cg17976121		11	69451115	0.00266308	0.803277	0.631703	0.58062	-0.0510829
cg12730771	FLJ45983;GATA3;GATA3;FLJ45983	10	8095996	0.00266356	0.803277	0.0738692	0.0658715	-0.00799762
cg15113803	RHO	3	129247119	0.00266468	0.803277	0.818382	0.829158	0.0107762
cg27112565	NRXN1;NRXN1;NRXN1;NRXN1	2	51259552	0.00266524	0.803277	0.210501	0.179443	-0.031058
cg07288587	CSNK1G1;CSNK1G1	15	64648415	0.00266573	0.803277	0.0942926	0.0824753	-0.0118173
cg18074611	PALLD;PALLD;PALLD;PALLD	4	169847439	0.00266605	0.803277	0.840465	0.820395	-0.0200694
cg15426869		3	127266149	0.00266739	0.803277	0.185769	0.220196	0.0344271
cg23170771	DNAJB6;DNAJB6	7	157129064	0.00266995	0.803277	0.159844	0.138513	-0.0213308
cg04364219	SIX2	2	45234140	0.0026719	0.803277	0.58652	0.656693	0.0701727
cg15914863	CYP2W1	7	1022675	0.00267201	0.803277	0.817459	0.794361	-0.0230986
cg05877788	TP53I13	17	27899874	0.00267397	0.803277	0.432644	0.483175	0.0505311
cg16097655		5	131991765	0.00267404	0.803277	0.335732	0.308257	-0.027475
cg00037388	EML6	2	54951307	0.00267475	0.803277	0.115706	0.0989515	-0.0167544
cg03122532	KCNJ15;KCNJ15;KCNJ15	21	39644216	0.00267784	0.803277	0.796726	0.775869	-0.020857
cg11359984	MYLK;MYLK;MYLK;MYLK	3	123603539	0.00267947	0.803277	0.211914	0.189678	-0.022236
cg26707709	SNED1	2	241975756	0.00268112	0.803277	0.248674	0.331941	0.0832669
cg19766609	SLC35D1	1	67520234	0.00268337	0.803277	0.162346	0.141425	-0.0209214
cg00188055	TNXB	6	32076079	0.00268566	0.803277	0.209103	0.262978	0.0538742
cg11613735		X	20137655	0.0026859	0.803277	0.762093	0.775865	0.0137717
cg02571055	TULP4;TULP4	6	158896790	0.00268781	0.803277	0.840107	0.814502	-0.0256048
cg13300273	GPR25	1	200842890	0.00268874	0.803277	0.314762	0.272018	-0.0427437
cg15479754	ADARB2	10	1447082	0.00268955	0.803277	0.851967	0.839371	-0.012596
cg19426050		7	120982933	0.00269212	0.803277	0.828941	0.799019	-0.0299216
cg10439941		10	9603393	0.00269213	0.803277	0.775012	0.752457	-0.0225549
cg19562022		12	125667957	0.00269392	0.803277	0.0868648	0.0973953	0.0105305
cg01083716	AGT;AGT	1	230849856	0.00269568	0.803277	0.27759	0.319938	0.0423486
cg05238741	FIGNL2	12	52214758	0.00269731	0.803277	0.136176	0.0959081	-0.0402677
cg08852641	CYP2B6	19	41510098	0.00269833	0.803277	0.560709	0.599694	0.0389858
cg02100629	AIFM2	10	71892760	0.00270035	0.803277	0.272074	0.236921	-0.0351527
cg00278366	RAD9B;VPS29;VPS29	12	110940287	0.00270704	0.803277	0.389177	0.35376	-0.0354177
cg15606393	C11orf49;C11orf49;C11orf49;C11orf49	11	46958178	0.00270728	0.803277	0.126164	0.11002	-0.0161436
cg03870044	C5orf48	5	125966247	0.00270755	0.803277	0.86682	0.881578	0.0147573
cg05373256	C11orf9;DKFZP434K028;C11orf9	11	61522178	0.00270778	0.803277	0.827371	0.846953	0.0195826
cg13711186	FLNB;FLNB;FLNB;FLNB	3	58050885	0.00270982	0.803277	0.899835	0.888025	-0.0118096
cg04632390		12	2893401	0.00271544	0.803277	0.201709	0.227665	0.0259564
cg11278602	HCG4	6	29760757	0.00271603	0.803277	0.103296	0.114773	0.0114771
cg06901060	FTSJD1;FTSJD1	16	71323614	0.00271677	0.803277	0.0924636	0.107513	0.0150494
cg08776913		2	187451704	0.00271705	0.803277	0.781688	0.802272	0.0205843
cg16237262	SLC9A4	2	103095386	0.00271731	0.803277	0.840592	0.823288	-0.017304
cg20441135	CPEB3	10	93999132	0.00272351	0.803277	0.838058	0.82534	-0.0127181
cg04354879	FZD2;FZD2	17	42634955	0.00273059	0.803277	0.159993	0.184066	0.0240732
cg07366503	GUK1;GUK1	1	228330085	0.0027307	0.803277	0.818767	0.787188	-0.0315794
cg17968077	RAB3A	19	18314992	0.00273124	0.803277	0.0834969	0.0742165	-0.0092804
cg03193472		8	21994537	0.0027328	0.803277	0.771644	0.753904	-0.0177401
cg16552271	KIAA1026;KIAA1026;KIAA1026;KIAA1026;KIAA1026	1	15392907	0.00273459	0.803277	0.454406	0.388292	-0.0661142
cg08594888	KRT3	12	53183773	0.00273954	0.803277	0.436109	0.459641	0.0235311
cg25604984	YTHDC2	5	112849231	0.00274192	0.803277	0.088587	0.0984991	0.00991205
cg01265637	C20orf141;LOC100288797	20	2795930	0.00274329	0.803277	0.889295	0.876077	-0.0132179
cg24479382		21	46675571	0.00274372	0.803277	0.74317	0.721614	-0.0215556
cg21589115	DKKL1;DKKL1;TEAD2	19	49867114	0.00274399	0.803277	0.235403	0.21521	-0.0201926
cg25129466		15	82189257	0.00274522	0.803277	0.819922	0.799938	-0.0199834
cg23880589	KCNAB3	17	7826623	0.00274544	0.803277	0.474904	0.439508	-0.0353964
cg01467209	EEF1D;EEF1D;TIGD5;EEF1D;EEF1D;EEF1D;EEF1D;EEF1D	8	144680214	0.00274563	0.803277	0.133223	0.114308	-0.0189145
cg26451415		7	64350150	0.00274623	0.803277	0.36055	0.298203	-0.0623473
cg16441900	NXN	17	750848	0.00274851	0.803277	0.729457	0.780816	0.0513597
cg14291118	UTP14A;UTP14A	X	129038758	0.00275096	0.803277	0.892131	0.878024	-0.0141069
cg26332061	EBF4	20	2674697	0.00275134	0.803277	0.266466	0.243506	-0.0229608
cg23411735	B3GNT2	2	62423075	0.00275491	0.803277	0.158049	0.136362	-0.0216874
cg22462856	SMUG1	12	54577513	0.00275715	0.803277	0.895024	0.899872	0.00484727
cg08970112	KRT25	17	38907422	0.00275785	0.803277	0.862088	0.843836	-0.0182517
cg02112027	FABP9	8	82373819	0.00275833	0.803277	0.806388	0.784086	-0.0223022
cg19463169	PRTN3	19	843687	0.00275915	0.803277	0.127417	0.158019	0.0306017
cg20551671	ADAM28;ADAM28	8	24191759	0.00276345	0.803643	0.828237	0.800119	-0.0281183
cg03367387	KIAA0226;KIAA0226	3	197439334	0.00276867	0.803643	0.154125	0.169695	0.0155705
cg00999644	ERI2;LOC81691;LOC81691;ERI2	16	20817639	0.00277015	0.803643	0.0612542	0.0724036	0.0111494
cg18345369	PRSS22	16	2907859	0.00277354	0.803643	0.325425	0.270386	-0.05504
cg07920365		2	4428585	0.00277393	0.803643	0.803391	0.829349	0.0259585
cg06832791		8	28256782	0.00277527	0.803643	0.798566	0.809576	0.0110102
cg09914404	HS3ST3B1	17	14215442	0.0027756	0.803643	0.336437	0.295666	-0.0407708
cg05657717	PPP1R1A	12	54982019	0.00277819	0.803643	0.0879055	0.100143	0.0122375
cg00291366		1	12616550	0.00278382	0.803643	0.528014	0.600426	0.0724119
cg03461641		4	26454190	0.00278382	0.803643	0.604033	0.760505	0.156472
cg13757233		17	68422536	0.00278522	0.803643	0.808959	0.785129	-0.0238305
cg16252868	ADARB2	10	1547983	0.0027853	0.803643	0.813651	0.831517	0.0178656
cg20940459	CENPL;DARS2;DARS2;CENPL;CENPL	1	173793922	0.0027871	0.803643	0.0864051	0.0999238	0.0135187
cg02958947		17	80341675	0.00278739	0.803643	0.796128	0.76935	-0.0267787
cg00409905	ZNF37A;ZNF37A	10	38381863	0.00278806	0.803643	0.87116	0.813286	-0.0578741
cg07476963	RABGAP1L	1	174127462	0.00279588	0.804662	0.581566	0.62924	0.0476742
cg02900213	HTATIP2;HTATIP2;HTATIP2;HTATIP2;HTATIP2;HTATIP2;HTATIP2	11	20385756	0.00279612	0.804662	0.136313	0.11918	-0.0171325
cg02075791	LOC100188947;HECTD2;HECTD2	10	93174498	0.0027977	0.804662	0.842306	0.801532	-0.0407738
cg26924445	ACRC;BCYRN1	X	70824102	0.00280059	0.804662	0.858347	0.837999	-0.0203477
cg04092747	ANKRD45	1	173639380	0.00280177	0.804662	0.858153	0.836455	-0.0216983
cg11764900		6	38683035	0.00280699	0.804662	0.117571	0.166165	0.0485941
cg08174373	FLJ41350;LBX1	10	102989254	0.00280728	0.804662	0.113749	0.103467	-0.0102822
cg24668440	PPIL5;PPIL5	14	50064317	0.00281028	0.804662	0.717606	0.663782	-0.0538241
cg17372101	CNTNAP2	7	147500722	0.00281456	0.804662	0.586729	0.642173	0.0554446
cg20528583	FGF5;FGF5	4	81187610	0.00281461	0.804662	0.0614283	0.0754353	0.014007
cg09283154	SLC35F1	6	118229641	0.00281623	0.804662	0.25488	0.236369	-0.0185107
cg22682304		X	73756698	0.00281691	0.804662	0.384622	0.333524	-0.0510979
cg16535493	GRB10	7	50861750	0.0028175	0.804662	0.574679	0.621108	0.0464295
cg17260180	SLC13A5;SLC13A5	17	6610104	0.0028176	0.804662	0.753622	0.767218	0.0135964
cg11520366	TRAF6;TRAF6	11	36531914	0.0028193	0.804662	0.100492	0.109007	0.00851544
cg00259549		8	689968	0.00282408	0.804993	0.843094	0.757673	-0.0854213
cg06738242	TWIST2	2	239755703	0.00283036	0.804993	0.282236	0.261716	-0.0205202
cg05916684		17	49008322	0.0028311	0.804993	0.384434	0.445383	0.060949
cg23204968	HOXA5	7	27183816	0.00283204	0.804993	0.819156	0.767502	-0.0516536
cg19677267	CD52;UBXN11	1	26645161	0.00283261	0.804993	0.375513	0.289183	-0.0863299
cg23584176	OR12D2	6	29365078	0.00283331	0.804993	0.640403	0.740649	0.100247
cg01044883	BEGAIN;BEGAIN	14	101035262	0.002836	0.804993	0.108017	0.12346	0.0154431
cg11505048	RGL1;APOBEC4	1	183622726	0.00283761	0.804993	0.670439	0.698802	0.0283629
cg25592564		5	4866442	0.00283766	0.804993	0.896837	0.928297	0.03146
cg16059978		11	2308487	0.00284013	0.804993	0.242521	0.308081	0.0655602
cg14352477	GJC1;GJC1;GJC1	17	42908137	0.00284077	0.804993	0.195229	0.217212	0.0219824
cg11070193	CATSPER4	1	26527870	0.00284634	0.805441	0.583604	0.731681	0.148077
cg19829381	DNAH17	17	76443304	0.00284849	0.805441	0.849002	0.632956	-0.216046
cg18901940	MYPN;MYPN	10	69869364	0.00284925	0.805441	0.869399	0.855582	-0.0138174
cg26255388	MYO1E;LDHAL6B	15	59497621	0.00285488	0.805441	0.89578	0.885132	-0.0106481
cg18802758	ALS2;ALS2	2	202646102	0.00285591	0.805441	0.108946	0.0952122	-0.0137335
cg21910663	MGC23284;MVD;MGC23284	16	88730440	0.0028575	0.805441	0.131361	0.111991	-0.0193699
cg01104131	RBMXL3;LRCH2	X	114426686	0.0028586	0.805441	0.87937	0.861106	-0.0182638
cg23793213	RNF39;RNF39	6	30039006	0.00286011	0.805441	0.883446	0.910872	0.0274254
cg07521483		4	56916051	0.00286014	0.805441	0.150314	0.166307	0.0159936
cg00383909	WDR6;WDR6	3	49044727	0.00286629	0.805441	0.192714	0.149509	-0.0432056
cg05650238		5	55215955	0.00286729	0.805441	0.360711	0.391619	0.0309079
cg16970628	TMEM132C	12	128796424	0.00286809	0.805441	0.716628	0.667543	-0.0490848
cg07036775	ANKRD34A;POLR3GL	1	145470395	0.00287469	0.805441	0.0897632	0.0793634	-0.0103998
cg09126794	ARHGEF10	8	1879551	0.00287493	0.805441	0.782533	0.811047	0.0285134
cg18027683	CYR61	1	86047660	0.00287545	0.805441	0.779051	0.758494	-0.020557
cg00851518	SYTL1	1	27676652	0.00287626	0.805441	0.741806	0.717895	-0.0239114
cg13613748	VPS4B	18	61090281	0.0028768	0.805441	0.104959	0.122577	0.0176182
cg11699265	ARPC1B	7	98990265	0.00287743	0.805441	0.68246	0.655894	-0.0265665
cg08096854	EPN3	17	48617637	0.00287747	0.805441	0.774707	0.807552	0.0328446
cg07687554	EPS8L1	19	55587039	0.00287939	0.805461	0.327783	0.397705	0.0699222
cg08351324	ANKHD1;ANKHD1-EIF4EBP3;ANKHD1;ANKHD1	5	139781331	0.00288848	0.807488	0.115538	0.10636	-0.00917799
cg07783183	UVRAG	11	75852355	0.00289197	0.807944	0.92206	0.910539	-0.0115209
cg01973862	FAM195A	16	692366	0.00289693	0.808812	0.0713021	0.0800237	0.00872168
cg00458965	LHX1	17	35297309	0.00290137	0.809532	0.329946	0.299665	-0.0302814
cg08845235		1	85170253	0.00290539	0.810068	0.855795	0.831077	-0.0247176
cg27471755	FFAR1;FFAR1	19	35842445	0.00291099	0.810068	0.85029	0.833886	-0.0164045
cg15733456		1	81668907	0.00291434	0.810068	0.78752	0.753915	-0.033605
cg17645823	TBX5;TBX5	12	114846321	0.00291454	0.810068	0.2833	0.263494	-0.0198068
cg05954192		11	57056613	0.00291513	0.810068	0.679134	0.72331	0.0441761
cg18473379	BAG5;BAG5;BAG5	14	104027293	0.00291529	0.810068	0.863903	0.874368	0.0104641
cg06706875	MADCAM1;MADCAM1	19	495355	0.00291764	0.810068	0.571229	0.494148	-0.0770812
cg09412850	GALNT9	12	132835834	0.00291816	0.810068	0.751159	0.782934	0.0317744
cg23797839	UBE2D1	10	60094994	0.00292935	0.810496	0.172927	0.194279	0.0213518
cg06463109	AP1S1	7	100801566	0.00293009	0.810496	0.842835	0.859243	0.0164086
cg02328578	C5orf62	5	150175981	0.00293058	0.810496	0.81414	0.799724	-0.0144161
cg00966749	SLC45A4	8	142236124	0.00293128	0.810496	0.85765	0.867167	0.00951735
cg14403594	POMT1;POMT1;POMT1;POMT1;POMT1	9	134377516	0.00293754	0.810496	0.9274	0.917948	-0.00945263
cg19754013	SMG5;TMEM79;TMEM79	1	156252628	0.0029384	0.810496	0.0976843	0.106233	0.00854835
cg08409956		12	133409818	0.00293998	0.810496	0.885311	0.897666	0.0123546
cg27200113	EEF2	19	3984703	0.00294215	0.810496	0.166406	0.156672	-0.00973462
cg02903275		14	67653661	0.00294402	0.810496	0.615275	0.654318	0.039043
cg10298815	GPR88	1	101004474	0.00294421	0.810496	0.185284	0.261647	0.0763637
cg09408571	GPR88	1	101003634	0.00294561	0.810496	0.638466	0.770828	0.132362
cg19584235		14	22362410	0.00294716	0.810496	0.206036	0.256798	0.0507618
cg07118000	GPR124	8	37656246	0.0029489	0.810496	0.423507	0.471805	0.0482986
cg04898035	MTUS1;MTUS1	8	17640624	0.00294898	0.810496	0.853628	0.870464	0.0168364
cg00947023	MAP2K4	17	11953402	0.00294956	0.810496	0.823826	0.797837	-0.0259888
cg15451258		15	30117681	0.00295028	0.810496	0.182974	0.206515	0.0235406
cg10533331	RASGRP1;RASGRP1	15	38857695	0.00295131	0.810496	0.764676	0.823551	0.0588744
cg10628201	UBE2L3;UBE2L3;UBE2L3	22	21977597	0.00295653	0.811418	0.913546	0.926001	0.0124548
cg20573919	RPL27A	11	8710810	0.0029604	0.811966	0.080822	0.0706009	-0.0102211
cg07226162		10	112293247	0.00296335	0.812267	0.271462	0.43353	0.162067
cg24845595	NTRK1;INSRR	1	156814488	0.00296621	0.812381	0.493516	0.405316	-0.0881998
cg02792333	GPR137;GPR137;BAD;BAD	11	64051402	0.0029693	0.812381	0.834822	0.817696	-0.0171259
cg03229158		7	130009420	0.00297167	0.812381	0.178236	0.149737	-0.0284991
cg17522249	ERAP1;ERAP1	5	96144101	0.00297333	0.812381	0.131313	0.138321	0.00700816
cg21088460	GDF15	19	18499786	0.00297345	0.812381	0.797144	0.745863	-0.0512802
cg19197212	C2CD4B;C2CD4B	15	62457456	0.00298289	0.812381	0.188668	0.173258	-0.0154102
cg13504318	INSL3	19	17932100	0.0029833	0.812381	0.840129	0.904152	0.064023
cg05571905	CHST15	10	125767795	0.00298344	0.812381	0.843617	0.821655	-0.021962
cg01974478	FOXK1	7	4779312	0.00298373	0.812381	0.874845	0.85906	-0.0157854
cg00070899	GRM4	6	34024479	0.00298854	0.812381	0.800187	0.834959	0.0347726
cg12551029	SLC16A1;SLC16A1;SLC16A1	1	113498106	0.00299401	0.812381	0.093726	0.104185	0.0104594
cg26039762		3	13177788	0.00299591	0.812381	0.841292	0.85687	0.0155773
cg21657087		3	147139485	0.00299676	0.812381	0.294382	0.274668	-0.0197139
cg09982174		11	26171255	0.00299746	0.812381	0.906532	0.89543	-0.011102
cg19899972	NFIA;NFIA;NFIA;NFIA	1	61624321	0.00300048	0.812381	0.244386	0.216449	-0.0279362
cg12751456	PAX7;PAX7;PAX7	1	19054785	0.00300316	0.812381	0.801642	0.814752	0.0131101
cg02961707	EVI5L;EVI5L	19	7927974	0.0030036	0.812381	0.135792	0.175369	0.039577
cg25031476	PTPRR;PTPRR	12	71113067	0.00300647	0.812381	0.667904	0.715298	0.0473938
cg27642027	NECAB2	16	84029584	0.00300679	0.812381	0.122034	0.13556	0.0135267
cg02272814	TDRD6;TDRD6;TDRD6;TDRD6	6	46655782	0.00300715	0.812381	0.84749	0.871644	0.0241536
cg09223396	ZFHX3;ZFHX3	16	72893924	0.0030073	0.812381	0.904396	0.891782	-0.012614
cg09953499		19	51416202	0.00301198	0.812381	0.220579	0.172316	-0.0482632
cg21935083	RAD50;RAD50	5	131892314	0.00301232	0.812381	0.222166	0.248247	0.0260809
cg00205485	RAB13	1	153958871	0.00301238	0.812381	0.129727	0.109869	-0.0198573
cg01032675	GNA15;GNA15	19	3136430	0.00301617	0.812381	0.263068	0.22103	-0.0420382
cg12196853		22	27496930	0.00301719	0.812381	0.191611	0.167411	-0.0242
cg15258847	C18orf18;LOC339290	18	5238219	0.0030188	0.812381	0.087889	0.0965683	0.00867927
cg05467160	EVX2	2	176945526	0.00301901	0.812381	0.272392	0.245271	-0.027121
cg02537382		20	61697965	0.00302069	0.812381	0.67506	0.74344	0.0683804
cg00646241	SHANK2	11	70563878	0.00302436	0.812381	0.784136	0.800887	0.0167508
cg00478874	SYNGAP1	6	33396235	0.00303017	0.812381	0.146117	0.129776	-0.016341
cg09567173		16	54354640	0.00303102	0.812381	0.856325	0.832763	-0.0235622
cg02820566		7	187254	0.0030326	0.812381	0.847903	0.730117	-0.117786
ch.7.1701599F		7	77282985	0.00303261	0.812381	0.0777331	0.0870426	0.00930953
cg18372353	ATPBD4;ATPBD4	15	35838733	0.0030328	0.812381	0.134704	0.154812	0.0201084
cg09619706	ATMIN	16	81070256	0.00303317	0.812381	0.143187	0.126719	-0.0164678
cg18593362	EHD2	19	48228470	0.00303343	0.812381	0.87918	0.864905	-0.0142746
cg20985162	TMBIM4	12	66563906	0.00303675	0.812381	0.0877211	0.098439	0.0107179
cg01052065	PAK3;PAK3;PAK3	X	110339654	0.0030376	0.812381	0.145958	0.197977	0.0520191
cg25966649	CACNA2D4	12	1973452	0.00303833	0.812381	0.813127	0.838987	0.0258599
cg02318596	ZNF654	3	88188181	0.00304235	0.812957	0.810071	0.795059	-0.0150117
cg25198599		12	131142648	0.00304524	0.813104	0.842522	0.870435	0.027913
cg13795840	CIRBP;CIRBP;C19orf24	19	1274794	0.00304712	0.813104	0.653925	0.630339	-0.0235858
cg10963949	PRDX6	1	173445463	0.0030485	0.813104	0.687996	0.710039	0.0220427
cg11810906		14	21924453	0.003054	0.813541	0.0918813	0.0808129	-0.0110684
cg04035638	PSORS1C3	6	31141768	0.00305531	0.813541	0.870307	0.855697	-0.0146098
cg14394264	PHF21A;PHF21A	11	46121221	0.00305667	0.813541	0.708798	0.762065	0.0532676
cg15688628		12	94539768	0.00305922	0.813541	0.733912	0.708043	-0.0258693
cg13894444	LEPREL1;LEPREL1	3	189821064	0.00306057	0.813541	0.796458	0.767316	-0.0291421
cg11351987	C19orf30	19	4769047	0.00306191	0.813541	0.654827	0.584996	-0.0698313
cg09309453	MYO19;MYO19;PIGW;MYO19;MYO19;MYO19;MYO19	17	34891260	0.0030632	0.813541	0.100686	0.106741	0.00605546
cg22508969	HMGCLL1;HMGCLL1	6	55444091	0.00306826	0.813639	0.154617	0.166669	0.0120521
cg11629889	CNTNAP1	17	40839022	0.00306907	0.813639	0.904914	0.85051	-0.0544041
cg26005212		6	37759419	0.00306917	0.813639	0.0781625	0.0888832	0.0107207
cg08823219	CCDC113;CCDC113	16	58284073	0.00307145	0.813749	0.0896358	0.10337	0.013734
cg06327799	ZC4H2	X	64196367	0.00307607	0.814477	0.239628	0.276354	0.0367254
cg18713166	PLD6	17	17106839	0.00308164	0.814504	0.859409	0.87676	0.0173508
cg06539091	ABLIM1;ABLIM1;ABLIM1	10	116390942	0.00308177	0.814504	0.838415	0.722076	-0.116338
cg16532893	ZNF248	10	38146893	0.00308178	0.814504	0.0760996	0.0857292	0.00962958
cg00134645		5	76940989	0.00308558	0.815013	0.170608	0.146894	-0.023714
cg00611751	LNP1;TOMM70A	3	100119298	0.00308866	0.815333	0.0886494	0.0978362	0.00918674
cg20370909	RADIL	7	4859229	0.00309651	0.81691	0.72937	0.794139	0.0647697
cg13820699	MORC3	21	37692477	0.00310263	0.817329	0.135173	0.117343	-0.0178302
cg00247557	LOC642597;LOC642597	18	5197071	0.00310292	0.817329	0.250367	0.225875	-0.0244921
cg12115438	SCGBL	19	35086853	0.00310372	0.817329	0.680944	0.784266	0.103322
cg20161029		13	31377406	0.00310818	0.818008	0.231667	0.253535	0.0218681
cg13361703	TMEM20;TMEM20	10	95653447	0.00311289	0.818755	0.0875852	0.0979483	0.0103631
cg13435649		2	182550065	0.00311803	0.819249	0.378917	0.305766	-0.0731511
cg09184043	ZNF815	7	5862449	0.00311884	0.819249	0.152664	0.125344	-0.0273202
cg09221739	GNAT3	7	80142060	0.00312136	0.819249	0.833592	0.806449	-0.0271437
cg13022534	SH3PXD2B	5	171831028	0.00312613	0.819249	0.874677	0.886092	0.0114146
cg18998172	SPOCK1	5	136340207	0.00313061	0.819249	0.719269	0.747531	0.0282611
cg20608119	ACTN3;ZDHHC24	11	66314359	0.00313126	0.819249	0.167946	0.148295	-0.0196517
cg21522026	PCDHB14	5	140602959	0.00313127	0.819249	0.412109	0.348292	-0.063817
cg04316925	ZCCHC14	16	87471211	0.00313347	0.819249	0.750499	0.762011	0.0115126
cg03318904	MAP3K7IP1;MAP3K7IP1	22	39801522	0.00313472	0.819249	0.732026	0.711302	-0.0207233
cg22989649	UNC13A	19	17799328	0.00313473	0.819249	0.131312	0.107003	-0.0243093
cg11866303	CNTD2	19	40732691	0.00313635	0.819249	0.155494	0.204606	0.0491123
cg00700007	HIST1H1B	6	27835363	0.00314219	0.819249	0.0744819	0.0829248	0.00844289
cg24808901	RWDD3;RWDD3	1	95698954	0.00315041	0.819249	0.717823	0.674625	-0.0431974
cg01520447	NCK2;NCK2;NCK2	2	106498162	0.00315259	0.819249	0.916186	0.905413	-0.0107728
cg13420364		1	234857659	0.00315262	0.819249	0.435473	0.49798	0.0625077
cg14957943	COL7A1	3	48632783	0.00315508	0.819249	0.250265	0.28029	0.0300245
cg16342777		20	61196950	0.00315688	0.819249	0.645693	0.666062	0.0203686
cg01251591	SAMM50	22	44350883	0.00315793	0.819249	0.0792105	0.0876556	0.00844518
cg03170036		2	202814433	0.0031602	0.819249	0.891637	0.903667	0.0120301
cg13456653	DNAJB6;DNAJB6	7	157130065	0.00316337	0.819249	0.138419	0.122723	-0.015696
cg03643998	C1QTNF1;C1QTNF1;C1QTNF1	17	77042455	0.00316498	0.819249	0.166927	0.202544	0.0356166
cg15168727		5	72599228	0.00316831	0.819249	0.285217	0.267253	-0.0179638
cg08468011		6	103553855	0.00317051	0.819249	0.712192	0.672363	-0.039829
cg03881544	EVC2;EVC	4	5712581	0.00317145	0.819249	0.238923	0.219174	-0.019749
cg26667091	EHBP1L1	11	65352232	0.00317241	0.819249	0.806551	0.785143	-0.0214075
cg09115009		1	79594960	0.0031729	0.819249	0.821042	0.805182	-0.0158606
cg00837734	ZCCHC14	16	87451234	0.00317302	0.819249	0.91104	0.918502	0.00746147
cg17013888	FMNL2	2	153194513	0.00317578	0.819249	0.892046	0.879469	-0.0125771
cg06357691	ESRRA	11	64072954	0.00317695	0.819249	0.0884745	0.0988935	0.0104191
cg02913948	TMEM208;LRRC29;LRRC29	16	67261147	0.00317791	0.819249	0.133918	0.121448	-0.0124704
cg23290960		17	39702512	0.00317867	0.819249	0.886889	0.874952	-0.0119366
cg11409205	TMEM106C;TMEM106C;TMEM106C;TMEM106C	12	48357772	0.00317871	0.819249	0.325218	0.286506	-0.0387113
cg21085035	MED31;C17orf100	17	6555584	0.00318039	0.819249	0.368545	0.300212	-0.0683336
cg11323506	RNU5E;RNU5D;CKMT2;CKMT2;CKMT2	5	80529135	0.00318148	0.819249	0.415919	0.392074	-0.0238442
cg16714154		7	4652671	0.0031819	0.819249	0.246285	0.278338	0.0320527
cg00599252	NRXN2;NRXN2	11	64491089	0.0031834	0.819249	0.12161	0.135923	0.0143134
cg22320235		9	133411310	0.00318511	0.819249	0.183411	0.208961	0.0255499
cg26982104	FTO	16	53779335	0.00319055	0.819249	0.344634	0.389134	0.0445
cg00814909	CTBP1;CTBP1	4	1225599	0.00319266	0.819249	0.945428	0.950065	0.00463753
cg11098493	USP4;USP4;C3orf62	3	49314595	0.0031932	0.819249	0.0839309	0.0957151	0.0117842
cg21408061	SSR2	1	155989796	0.00319535	0.819249	0.7768	0.793906	0.0171055
cg00139092	KCP;KCP	7	128530129	0.00319701	0.819249	0.827754	0.844464	0.0167098
cg04697946	COLEC11;COLEC11	2	3654582	0.00320306	0.819249	0.801455	0.818745	0.01729
cg14386312	ZNF544	19	58740861	0.00320477	0.819249	0.746106	0.718369	-0.0277371
cg10396588	CHERP;C19orf44	19	16630285	0.00320733	0.819249	0.857397	0.872615	0.0152184
cg23706819		4	89152212	0.00321016	0.819249	0.690632	0.732442	0.0418101
cg14958154		2	176962777	0.00321512	0.819249	0.195353	0.148083	-0.0472701
cg03583111	DES	2	220283442	0.00321811	0.819249	0.316552	0.282711	-0.033841
cg18699744	PNLIPRP2	10	118387207	0.00321839	0.819249	0.18639	0.309238	0.122848
cg20267521	SLC8A3;SLC8A3;SLC8A3;SLC8A3	14	70655056	0.00322039	0.819249	0.137587	0.121813	-0.0157745
cg03988660	ASB14	3	57316479	0.00322229	0.819249	0.825525	0.8031	-0.0224242
cg24143374	LOC100133612	1	3824378	0.00322327	0.819249	0.876347	0.856214	-0.020133
cg15570293	LSM7;SPPL2B;SPPL2B	19	2327692	0.00322437	0.819249	0.632236	0.596272	-0.0359649
cg14304515	FAM110A;FAM110A	20	822499	0.00322533	0.819249	0.380757	0.338835	-0.0419218
cg22726611		1	225658745	0.00322588	0.819249	0.895532	0.886753	-0.00877899
cg01538605		6	169285957	0.00322642	0.819249	0.716864	0.740846	0.0239819
cg13515881	BDKRB2	14	96670628	0.00322664	0.819249	0.412506	0.498085	0.085579
cg14571714	YJEFN3;NDUFA13	19	19638267	0.00323107	0.819249	0.872427	0.884548	0.0121211
cg02344895	NOTO	2	73430247	0.00323195	0.819249	0.161173	0.143668	-0.0175053
cg20071329		6	33871471	0.003236	0.819249	0.86735	0.851304	-0.0160454
cg03741566		6	64346779	0.00323742	0.819249	0.340039	0.369599	0.0295595
cg11441796	ZBTB16;ZBTB16	11	114072231	0.00323834	0.819249	0.868781	0.881095	0.0123135
cg05306943	PET112L	4	152640093	0.00323919	0.819249	0.916157	0.923084	0.00692751
cg11384427	CD27;LOC678655	12	6553585	0.00324005	0.819249	0.772086	0.754746	-0.0173401
cg14065857	LTBP1;LTBP1;LTBP1;LTBP1;LTBP1	2	33436054	0.00324088	0.819249	0.514648	0.537499	0.0228513
cg08810238	FLOT2;DHRS13	17	27225046	0.00324274	0.819249	0.372202	0.409508	0.0373063
cg08725455	GPR173	X	53077301	0.00324365	0.819249	0.608475	0.640083	0.0316074
cg12031863	C16orf5	16	4587854	0.00324583	0.819249	0.425021	0.405359	-0.0196621
cg06868150	RPS4X	X	71496641	0.00324721	0.819249	0.150791	0.13524	-0.0155514
cg18448224		18	68098183	0.00324749	0.819249	0.854975	0.868211	0.0132359
cg19300549	TINAG	6	54200888	0.0032499	0.819249	0.839055	0.811624	-0.0274304
cg04216466	SGSH	17	78188404	0.00325355	0.819249	0.898179	0.885368	-0.0128104
cg06368569	YARS;S100PBP;S100PBP	1	33283649	0.00325511	0.819249	0.0988948	0.11015	0.0112551
cg25688164	WDR1;WDR1	4	10110163	0.00325597	0.819249	0.881174	0.865034	-0.0161403
cg23682007	CREG1	1	167523064	0.00325679	0.819249	0.087175	0.0978777	0.0107028
cg10724947	C2CD4A	15	62359485	0.00325773	0.819249	0.142623	0.126221	-0.0164015
cg22687982		15	89900455	0.00325951	0.819249	0.866198	0.879015	0.0128173
cg01967741	TRAPPC9;TRAPPC9	8	140989079	0.00326212	0.819431	0.893826	0.882319	-0.0115076
cg16037711		1	59280841	0.00328202	0.823006	0.398524	0.440116	0.0415921
cg04063216	FAM84A	2	14772482	0.0032822	0.823006	0.182377	0.166449	-0.0159287
cg25956985	MAP3K7IP1;MAP3K7IP1	22	39795188	0.00328376	0.823006	0.724461	0.690034	-0.0344269
cg16149200	GLUD2	X	120183084	0.00328694	0.823006	0.685632	0.706892	0.0212593
cg02585417	MIR618;LIN7A	12	81330609	0.00328803	0.823006	0.119807	0.100575	-0.0192313
cg00392155		2	225305951	0.00328897	0.823006	0.816754	0.85194	0.0351862
cg20670488	MYO15A	17	18024636	0.00329218	0.823006	0.925236	0.936456	0.0112203
cg14240223	NOTCH1	9	139429185	0.00329302	0.823006	0.722529	0.695036	-0.0274927
cg21185990	PTPRN2;PTPRN2;PTPRN2	7	157835049	0.00329334	0.823006	0.831224	0.852389	0.0211656
cg14400541		2	206692685	0.00329608	0.823216	0.546428	0.62292	0.0764923
cg10002440		15	34782167	0.0032997	0.823649	0.870063	0.89233	0.0222667
cg01792368		6	131456785	0.00330225	0.823686	0.108248	0.116926	0.00867722
cg11068520	KLHDC2	14	50234443	0.00330363	0.823686	0.0817512	0.0712415	-0.0105097
cg23328556	VPS37B	12	123374731	0.00330872	0.824485	0.256363	0.234641	-0.0217223
cg23522915	HDAC7;HDAC7	12	48199277	0.0033156	0.824707	0.609743	0.594318	-0.0154251
cg11189177	ABR;ABR	17	1065204	0.00331743	0.824707	0.890073	0.873508	-0.0165645
cg14734668		10	20864693	0.00331918	0.824707	0.664738	0.608246	-0.0564928
cg06668555	FAM135B	8	139509129	0.00332027	0.824707	0.221177	0.202691	-0.0184861
cg05575046	C16orf80	16	58163367	0.00332051	0.824707	0.0641398	0.071585	0.00744517
cg04215359	FMNL2	2	153381623	0.00332097	0.824707	0.781915	0.757994	-0.0239206
cg17174566	ACVR2A	2	148635022	0.00332597	0.825057	0.784727	0.765895	-0.018832
cg04835359		16	74648429	0.00332616	0.825057	0.904921	0.912337	0.00741626
cg16958668	OR14J1	6	29275118	0.00332818	0.825089	0.879145	0.859429	-0.0197161
cg04109276		3	14347334	0.00333232	0.825645	0.599126	0.638655	0.0395287
cg20698942	EPS15	1	51910707	0.00333835	0.825773	0.837467	0.855648	0.0181812
cg23599559	CACNA1G;CACNA1G;CACNA1G;CACNA1G;CACNA1G;CACNA1G;CACNA1G;CACNA1G;CACNA1G;CACNA1G;CACNA1G;CACNA1G;CACNA1G;CACNA1G;CACNA1G	17	48637438	0.00333838	0.825773	0.10813	0.0952703	-0.0128593
cg22359828	CACNA1E	1	181514216	0.00333892	0.825773	0.568175	0.615109	0.0469346
cg15323253		6	3766662	0.00334501	0.825773	0.876923	0.890731	0.0138074
cg19274612		1	106626341	0.00334545	0.825773	0.803721	0.779205	-0.0245161
cg03007623	CDKN2D;CDKN2D	19	10679729	0.00334712	0.825773	0.0756811	0.0965128	0.0208317
cg10942078	SFRP2	4	154710429	0.00334986	0.825773	0.292615	0.268467	-0.0241481
cg06721796	DBNDD2;DBNDD2;SYS1-DBNDD2;DBNDD2;DBNDD2;DBNDD2;DBNDD2	20	44037519	0.00335012	0.825773	0.398259	0.379241	-0.0190184
cg26767632	PGLYRP1	19	46526508	0.00335136	0.825773	0.118338	0.152936	0.0345987
cg23343875	OR10H4	19	16058370	0.00335179	0.825773	0.711313	0.74079	0.0294765
cg18869700		14	20907205	0.00335409	0.825847	0.795385	0.809349	0.0139642
cg06431514	CUGBP2;CUGBP2;CUGBP2;CUGBP2	10	11299076	0.00335588	0.825847	0.779679	0.765528	-0.0141505
cg08498836	WWTR1;WWTR1;WWTR1	3	149292366	0.00335847	0.82602	0.748236	0.77054	0.0223041
cg27323046	ACAP2	3	195102265	0.00336051	0.826054	0.893435	0.885478	-0.00795739
cg16557355	NSFL1C;NSFL1C;NSFL1C	20	1446937	0.0033633	0.826274	0.104247	0.0925422	-0.0117046
cg27395754	TSPYL2	X	53117341	0.00336557	0.826366	0.871503	0.828354	-0.0431487
cg06425162	OTOP3	17	72935898	0.00337018	0.82671	0.847427	0.862861	0.0154335
cg13182713	UNK	17	73780396	0.00337642	0.82671	0.382017	0.360853	-0.0211643
cg13777292	MADCAM1;MADCAM1	19	496419	0.00337656	0.82671	0.35578	0.284474	-0.0713061
cg14216940	IKZF1	7	50343131	0.00337668	0.82671	0.617412	0.578991	-0.0384202
cg19842065	COQ10A;COQ10A	12	56660480	0.00337749	0.82671	0.0906128	0.10068	0.0100669
cg21081878	HLCS	21	38334730	0.00337991	0.82671	0.741133	0.711222	-0.0299111
cg02608752		8	10447774	0.00338025	0.82671	0.151083	0.172574	0.0214906
cg06210630	ATP1A2	1	160085433	0.00338388	0.827134	0.767046	0.75049	-0.0165562
cg05782106	SHROOM2	X	9754927	0.00339233	0.827813	0.217685	0.190345	-0.0273399
cg21685152		7	93023154	0.0033926	0.827813	0.738168	0.69598	-0.0421877
cg19839325	KLHL26	19	18761132	0.00339289	0.827813	0.459365	0.43601	-0.0233554
cg09652427	BTBD11	12	107712120	0.00339426	0.827813	0.0831419	0.0969039	0.0137621
cg24741666	PRDM16;PRDM16	1	3038707	0.00339863	0.828076	0.734249	0.753345	0.019096
cg22777513	PCGF3	4	713393	0.00340163	0.828076	0.79478	0.834503	0.0397226
cg08967391		11	110763302	0.00340212	0.828076	0.779294	0.747825	-0.0314687
cg05160234	CD3G;CD3D;CD3D	11	118214762	0.003405	0.828076	0.708474	0.67921	-0.0292648
cg22222413		3	42066796	0.00340867	0.828076	0.379788	0.350478	-0.0293105
cg04160749		8	58172571	0.00341002	0.828076	0.76417	0.822332	0.0581621
cg11901544	SYNGAP1	6	33396247	0.0034106	0.828076	0.076947	0.0680506	-0.00889639
cg13218513	SLC8A3;SLC8A3;SLC8A3;SLC8A3	14	70582077	0.00341748	0.828076	0.828122	0.786221	-0.0419012
cg21015266	C8orf31	8	144120648	0.00342145	0.828076	0.615956	0.572767	-0.0431897
cg16555417		1	40598772	0.00342267	0.828076	0.459024	0.562158	0.103134
cg16886259	CYSLTR2	13	49281222	0.00342409	0.828076	0.825855	0.688092	-0.137763
cg15841212	C18orf54	18	51885030	0.00342429	0.828076	0.228368	0.246377	0.0180094
cg22366783	DTNBP1;DTNBP1;DTNBP1	6	15662764	0.00342495	0.828076	0.068292	0.0755997	0.00730766
cg27208079		4	160365349	0.00343087	0.828076	0.832811	0.853428	0.0206165
cg20732478	HOXD8	2	176993643	0.00343707	0.828076	0.0933853	0.112969	0.0195834
cg00627045	SHISA6	17	11461244	0.00343863	0.828076	0.886188	0.918333	0.0321446
cg05640423	CHMP6	17	78970870	0.00343991	0.828076	0.838598	0.723258	-0.115339
cg08198102	PTPLA	10	17658575	0.00344245	0.828076	0.118263	0.133858	0.015595
cg00361898	SNORD115-40	15	25488753	0.00344251	0.828076	0.819602	0.841744	0.022142
cg03358980		10	102770406	0.00344726	0.828076	0.854778	0.867194	0.0124154
cg06141780		2	73407093	0.00344781	0.828076	0.826173	0.802615	-0.0235585
cg20861489	HCRTR2	6	55105265	0.00344876	0.828076	0.510507	0.582601	0.0720934
cg20840634	UGT2B15;UGT2B17	4	69434475	0.00345087	0.828076	0.77653	0.799503	0.0229731
cg09890987	NSUN2	5	6622150	0.00345357	0.828076	0.811017	0.823111	0.0120949
cg00685522		7	66119076	0.00345457	0.828076	0.106492	0.0956764	-0.0108153
cg27235337	RER1	1	2334785	0.0034548	0.828076	0.850394	0.871277	0.0208827
cg00769072	KIAA1432	9	5629304	0.00345544	0.828076	0.0826208	0.0744476	-0.00817322
cg19108771	TNXB	6	32076337	0.00345916	0.828076	0.501763	0.572709	0.0709458
cg24237631		12	64564961	0.00345957	0.828076	0.834356	0.806418	-0.0279384
cg11855769	TTC15	2	3383351	0.00346463	0.828076	0.135314	0.118913	-0.016401
cg11354857	KRTAP21-1	21	32128696	0.00346737	0.828076	0.877142	0.862892	-0.0142502
cg02327997	ADAM12;ADAM12	10	128077318	0.00346897	0.828076	0.308557	0.289315	-0.0192425
cg17153055	MALAT1	11	65265971	0.003474	0.828076	0.0679368	0.0711646	0.00322778
cg25320780	SLC16A4	1	110933345	0.00347541	0.828076	0.852704	0.842628	-0.0100759
cg14449958		14	37075527	0.0034757	0.828076	0.767864	0.730528	-0.0373358
cg03498309		6	95963249	0.00347695	0.828076	0.772071	0.743667	-0.0284042
cg18346398		6	1615992	0.00348246	0.828076	0.656252	0.707227	0.0509752
cg08674093	DCUN1D1	3	182697846	0.00348264	0.828076	0.312449	0.276065	-0.0363849
cg01052502	IFT140	16	1662159	0.00348395	0.828076	0.0471179	0.0532922	0.00617432
cg06824318		1	91187268	0.00348472	0.828076	0.103261	0.125077	0.0218156
cg04957757	ST3GAL2	16	70463218	0.00348763	0.828076	0.740089	0.717335	-0.0227535
cg06832687	PPT2;PPT2	6	32122753	0.0034908	0.828076	0.243489	0.216715	-0.0267733
cg04021706	AHRR	5	389763	0.00349091	0.828076	0.893305	0.88425	-0.00905544
cg11545072		4	128548799	0.00349359	0.828076	0.771814	0.749853	-0.0219615
cg00002810	DAB1	1	57888707	0.00349476	0.828076	0.216512	0.195921	-0.0205904
cg14478815		15	62513774	0.00349934	0.828076	0.722228	0.741652	0.0194237
cg12791877	DIP2C	10	464452	0.00349949	0.828076	0.840388	0.854615	0.0142266
cg12845895	PQLC1;PQLC1;PQLC1	18	77676008	0.0034996	0.828076	0.934272	0.944412	0.0101399
cg03920003	ADAR;ADAR;ADAR;ADAR	1	154582007	0.00350222	0.828076	0.24001	0.158786	-0.0812246
cg09296407		2	119593322	0.00350324	0.828076	0.185591	0.172295	-0.0132962
cg16225703	LPHN3	4	62383028	0.0035055	0.828076	0.501511	0.40567	-0.0958413
cg00244642		6	164093014	0.00350603	0.828076	0.897373	0.849239	-0.0481342
cg14388049	TSPAN15	10	71211838	0.00350744	0.828076	0.275699	0.25534	-0.0203596
cg20117275	RNF39;RNF39	6	30040799	0.00350866	0.828076	0.831256	0.781461	-0.0497948
cg24164517		19	5539808	0.00350994	0.828076	0.80988	0.834277	0.0243971
cg00234046	CDH23;CDH23	10	73169245	0.0035145	0.828076	0.742514	0.713317	-0.0291962
cg17429457	UNG	12	109534470	0.00351699	0.828076	0.848081	0.87904	0.0309597
cg02460251		5	176107427	0.00351811	0.828076	0.094829	0.104238	0.00940858
cg16657724	C10orf53	10	50916667	0.00351938	0.828076	0.831251	0.848117	0.0168652
cg04904561	TDRD9;TDRD9	14	104394831	0.00352269	0.828076	0.542265	0.473606	-0.0686584
cg19034636	SLC6A18	5	1228455	0.00352342	0.828076	0.627652	0.692004	0.0643518
cg00241218	HLA-B	6	31325000	0.00352365	0.828076	0.188144	0.160191	-0.0279534
cg02455397	THY1	11	119293385	0.0035237	0.828076	0.140916	0.110554	-0.0303623
cg23010452	PEPD;PEPD;PEPD	19	34013117	0.00352476	0.828076	0.152253	0.136575	-0.0156786
cg05336051	SH3BP2;SH3BP2	4	2813724	0.0035275	0.828076	0.102816	0.11391	0.0110933
cg12308746	DLX1;DLX1	2	172952415	0.00353012	0.828076	0.300049	0.279244	-0.0208049
cg16561743	CXorf23	X	19984992	0.00353188	0.828076	0.737162	0.766716	0.0295533
cg11284411	KCNIP1;KCNIP1;KCNIP1;KCNIP1;KCNIP1	5	169931241	0.00353383	0.828076	0.186241	0.11366	-0.0725811
cg20952901	ABHD8	19	17403529	0.00353414	0.828076	0.0963223	0.0799295	-0.0163928
cg03217897	AGBL4	1	50489719	0.003535	0.828076	0.165458	0.14265	-0.022808
cg25617285	RCOR3;RCOR3;RCOR3	1	211431773	0.003536	0.828076	0.120539	0.143217	0.0226783
cg06588841		4	150737126	0.0035368	0.828076	0.676668	0.645256	-0.0314127
cg23251701		5	2537228	0.00354059	0.828076	0.73429	0.692881	-0.0414096
cg15425811	C22orf27	22	31318181	0.00354109	0.828076	0.373468	0.422581	0.0491127
cg06323624		16	30642532	0.00354385	0.828076	0.640378	0.664636	0.0242582
cg17198051		10	130279674	0.0035439	0.828076	0.671216	0.720687	0.0494709
cg06132455	C22orf29;GNB1L	22	19839565	0.00354439	0.828076	0.886757	0.897123	0.0103659
cg01820962	NT5DC1	6	116511817	0.00354493	0.828076	0.766202	0.820333	0.0541313
cg26756949	TNFAIP8L1;TNFAIP8L1	19	4654722	0.00354544	0.828076	0.809842	0.827003	0.0171616
cg19332572	LTBP3;LTBP3;LTBP3	11	65321591	0.0035505	0.828814	0.801666	0.768441	-0.0332252
cg02614217		4	122632774	0.00355397	0.828829	0.186697	0.199385	0.0126873
cg04347293		6	32862350	0.00355437	0.828829	0.0975124	0.106023	0.0085104
cg04949489	LDHB	12	21810092	0.00355693	0.828888	0.0872098	0.0997709	0.0125612
cg09902254	SHANK2	11	70858237	0.00355842	0.828888	0.9397	0.94505	0.00534987
cg25838091	C10orf53;C10orf53	10	50887934	0.00356162	0.82919	0.50332	0.463503	-0.0398176
cg02802634		16	86772171	0.00356778	0.830181	0.883304	0.906122	0.022818
cg00739593	AFAP1L2;AFAP1L2	10	116164714	0.00357653	0.830564	0.281978	0.249939	-0.0320398
cg15717250	UPK1B	3	118895485	0.00358117	0.830564	0.866137	0.882829	0.0166926
cg21588215	HLA-DQB1	6	32632937	0.00358505	0.830564	0.16645	0.0882583	-0.0781913
cg07958502	ITGA11	15	68627404	0.00358642	0.830564	0.681124	0.70685	0.0257259
cg19630539		19	53426388	0.00358662	0.830564	0.0915877	0.0820615	-0.00952626
cg03586793	PPP1R13B	14	104312558	0.00359013	0.830564	0.730658	0.771107	0.0404491
cg20145598	SGTA	19	2775950	0.00359252	0.830564	0.738162	0.688524	-0.0496377
cg20056914	PSMB11	14	23512055	0.00359536	0.830564	0.952615	0.943623	-0.00899212
cg17343879	PANK1;PANK1;PANK1;MIR107	10	91352590	0.0035959	0.830564	0.743825	0.76882	0.0249951
cg25137590	FBXW7;FBXW7;FBXW7	4	153242621	0.00359655	0.830564	0.818676	0.804294	-0.014382
cg15078825		1	182204191	0.00360061	0.830564	0.86628	0.880182	0.0139021
cg01234251		11	86581441	0.00360164	0.830564	0.873326	0.852252	-0.0210737
cg07161166	PRKACB;PRKACB	1	84543374	0.00360179	0.830564	0.0556125	0.0598449	0.00423234
cg24192569	SDK1;SDK1	7	4184151	0.00360307	0.830564	0.325808	0.410958	0.0851499
cg21956318	LOXHD1	18	44234815	0.00360385	0.830564	0.85466	0.815193	-0.0394669
cg14724265	PPEF2;PPEF2	4	76823661	0.00360457	0.830564	0.722931	0.768637	0.0457063
cg23596620	RPH3A;RPH3A	12	113229465	0.0036057	0.830564	0.124417	0.143097	0.0186801
cg13036802		9	139551219	0.00360698	0.830564	0.21048	0.172285	-0.0381945
cg10111604	ERGIC2	12	29530950	0.00360806	0.830564	0.828971	0.806837	-0.0221343
cg10731281	MYH7	14	23904820	0.00361263	0.830564	0.855362	0.865913	0.0105508
cg17341343		4	180546048	0.00361615	0.830564	0.692413	0.736008	0.0435951
cg02284625		2	177418905	0.00361934	0.830564	0.21566	0.249735	0.0340757
cg23704517		13	109147317	0.00362017	0.830564	0.495361	0.469787	-0.025574
cg17371841	A2LD1	13	101183957	0.00362213	0.830564	0.903287	0.911437	0.00815031
cg05143887	ACSS3	12	81471938	0.00362583	0.830564	0.0742699	0.0886189	0.0143491
cg02799411	ITPR1;ITPR1;ITPR1;EGOT	3	4794061	0.00362984	0.830564	0.378738	0.416144	0.0374057
cg05882415	BRPF3	6	36165121	0.00363445	0.830564	0.141645	0.156102	0.014457
cg11424776		5	2643177	0.00363549	0.830564	0.703995	0.733978	0.0299825
cg04091209	SIN3A;SIN3A;SIN3A	15	75744113	0.00363658	0.830564	0.0992301	0.0915139	-0.0077162
cg14253596		13	110132672	0.00363771	0.830564	0.850339	0.673257	-0.177082
cg09265392		16	49910216	0.00363782	0.830564	0.317033	0.357062	0.0400293
cg03260621		7	18330092	0.00363811	0.830564	0.21152	0.24307	0.0315497
cg03115019	FN3K	17	80708279	0.0036403	0.830564	0.785918	0.878628	0.0927097
cg04520078		8	43101622	0.00364064	0.830564	0.629021	0.596264	-0.0327564
cg00878747	CKM	19	45822962	0.0036443	0.830564	0.852041	0.865353	0.0133117
cg07337434	C9orf135	9	72434798	0.00364563	0.830564	0.810285	0.786111	-0.0241745
cg16155724	FYN	6	112102807	0.00364618	0.830564	0.823137	0.838919	0.0157823
cg04299389	LOC284798;LOC284798;LOC284798	20	25129296	0.00364653	0.830564	0.15089	0.178009	0.0271185
cg15383797	AKAP4;AKAP4	X	49965284	0.00364706	0.830564	0.804734	0.82251	0.0177761
cg15388570	ADCK1;ADCK1	14	78328609	0.00364734	0.830564	0.176769	0.207247	0.0304777
cg10934407		6	168053081	0.00364867	0.830564	0.752377	0.779186	0.0268086
cg06956500	KLHL20	1	173684595	0.00365139	0.830564	0.197601	0.212006	0.0144052
cg17781789		12	132976334	0.00365422	0.830564	0.72773	0.680584	-0.0471467
cg25121292		2	203036093	0.00365482	0.830564	0.371399	0.345349	-0.0260506
cg18193613	PTPN4	2	120524677	0.00365519	0.830564	0.894762	0.88116	-0.0136012
cg14424376		9	98513318	0.00366394	0.83095	0.727559	0.662121	-0.0654377
cg24288715	LOC285796	6	163745629	0.00366628	0.83095	0.827574	0.846952	0.019378
cg07918933		6	72051803	0.00367075	0.83095	0.633229	0.666265	0.0330362
cg27560922	ARHGDIG	16	330267	0.00367252	0.83095	0.175593	0.15265	-0.0229429
cg14599956	LMAN2	5	176779173	0.00367311	0.83095	0.241589	0.221697	-0.0198913
cg10041119		14	31889003	0.00367356	0.83095	0.286713	0.245921	-0.0407919
cg01338139	C15orf53	15	38987640	0.00367629	0.83095	0.442488	0.546121	0.103634
cg02760164	PLA2G4D	15	42371967	0.00367665	0.83095	0.625349	0.685844	0.0604951
cg02387946		6	169092705	0.00367742	0.83095	0.889534	0.901285	0.0117506
cg08586892	NEU1	6	31829331	0.00368308	0.83095	0.864075	0.880672	0.0165967
cg05756848	AGPAT9	4	84457469	0.00368649	0.83095	0.0888516	0.0972486	0.00839699
cg24480735	MIR521-2	19	54219381	0.0036887	0.83095	0.7448	0.782699	0.0378987
cg15877520	RNF39;RNF39	6	30039376	0.00369372	0.83095	0.148827	0.338577	0.18975
cg26743569	DNAJC27	2	25194997	0.0037075	0.83095	0.0833798	0.0739847	-0.00939503
cg01078276	PLAU;C10orf55;PLAU	10	75670677	0.00370776	0.83095	0.114232	0.106555	-0.00767704
cg23742314		12	5282086	0.0037102	0.83095	0.804939	0.823106	0.0181675
cg02110182	SIX1	14	61116891	0.00371053	0.83095	0.15925	0.140516	-0.0187332
cg21340999		2	232527409	0.00371404	0.83095	0.483412	0.452429	-0.0309839
cg02983950		1	38942220	0.00371622	0.83095	0.136792	0.165225	0.0284325
cg20725334		2	114553502	0.0037176	0.83095	0.880417	0.866706	-0.0137115
cg16332610	CYP11A1;CYP11A1;CYP11A1	15	74658547	0.00371874	0.83095	0.161778	0.144114	-0.0176646
cg23977453	VHL;VHL	3	10182923	0.00372303	0.83095	0.85221	0.830296	-0.0219142
cg08879086		12	64795243	0.00372953	0.83095	0.818904	0.828865	0.00996017
cg13869341	WASH5P	1	15865	0.00373237	0.83095	0.815509	0.861781	0.0462718
cg00409700	IQSEC1;IQSEC1	3	12941089	0.00373521	0.83095	0.881148	0.863708	-0.0174408
cg02677198	PRNP;PRNP;PRNP;PRNP;PRNP	20	4670931	0.00373542	0.83095	0.889702	0.875447	-0.0142556
cg26674929	IREB2	15	78730741	0.00373736	0.83095	0.107463	0.0958895	-0.011573
cg20461275	PARD3B;PARD3B;PARD3B	2	205466396	0.00374044	0.83095	0.85296	0.838696	-0.0142648
cg14251734	HPSE2;HPSE2;HPSE2;HPSE2	10	100407378	0.00374116	0.83095	0.646405	0.599067	-0.0473377
cg15798837		3	54122146	0.00374141	0.83095	0.559368	0.48078	-0.0785874
cg10572355		1	119549145	0.00374193	0.83095	0.318734	0.29874	-0.019994
cg26034408	MTFR1;MTFR1	8	66556453	0.00374207	0.83095	0.0990248	0.111669	0.0126437
cg15355015	SH2B2	7	101943990	0.00374213	0.83095	0.855544	0.797132	-0.0584114
cg19908485		1	149156294	0.00374294	0.83095	0.202851	0.160001	-0.04285
cg14378259	ELFN2	22	37765272	0.00374349	0.83095	0.865314	0.87673	0.0114157
cg26119090	HADHA;HADHB	2	26468346	0.00374839	0.83095	0.177705	0.139007	-0.0386978
cg05862338	PTTG1IP	21	46292527	0.00375228	0.83095	0.11464	0.101583	-0.0130571
cg07961015		5	1876215	0.00375229	0.83095	0.296896	0.263931	-0.0329646
cg17839359	VCAN;VCAN;VCAN;VCAN	5	82770619	0.00375644	0.83095	0.128543	0.145764	0.0172214
cg25294417		18	74328508	0.00375648	0.83095	0.836739	0.857145	0.0204063
cg04833646	CDKN2D;CDKN2D	19	10679720	0.00375903	0.83095	0.090016	0.102413	0.0123968
cg04028616	ATP2C2	16	84424282	0.00375996	0.83095	0.840153	0.818947	-0.021206
cg15876968		1	85086322	0.0037611	0.83095	0.186804	0.210851	0.0240464
cg03379681	P2RY12;P2RY12;MED12L;P2RY12	3	151058527	0.00376442	0.83095	0.31115	0.345487	0.0343364
cg04907595	RUNX3;RUNX3	1	25258264	0.00376992	0.83095	0.630048	0.616656	-0.0133924
cg14286099		10	27915221	0.00377075	0.83095	0.887433	0.87188	-0.015553
cg20302342	PAQR6;PAQR6	1	156215951	0.00377126	0.83095	0.210573	0.166838	-0.0437345
cg23431988	PIWIL2;PIWIL2	8	22132563	0.00377433	0.83095	0.895504	0.882261	-0.0132432
cg10047762	TBCD	17	80875998	0.00377489	0.83095	0.635984	0.66635	0.0303662
cg12278697	POR;SNORA14A	7	75572817	0.00377659	0.83095	0.854667	0.867956	0.0132889
cg11612902	TRRAP;TRRAP	7	98476174	0.00378306	0.83095	0.0796576	0.0938332	0.0141756
cg11520985	SSR1	6	7313314	0.00378483	0.83095	0.0773906	0.0697608	-0.00762981
cg06755825		15	96959633	0.0037863	0.83095	0.297055	0.279961	-0.0170943
cg16240563	C3orf50	3	167967058	0.00378849	0.83095	0.110889	0.0977942	-0.0130947
cg18275589		5	39427599	0.00378989	0.83095	0.879783	0.889233	0.00944963
cg14800351	PAX6;PAX6;PAX6	11	31817881	0.00379136	0.83095	0.544462	0.517844	-0.0266173
cg10287786	DSCAML1	11	117666000	0.00379248	0.83095	0.557882	0.592529	0.0346476
cg13920367	CDH1	16	68771035	0.00379367	0.83095	0.328066	0.26832	-0.0597466
cg21321372	SCOC;SCOC;SCOC;SCOC;SCOC	4	141264456	0.00379622	0.83095	0.340185	0.369378	0.0291923
cg25824828	CACNA1I;CACNA1I	22	40019116	0.00379891	0.83095	0.330972	0.373524	0.042552
cg20882837		7	16551452	0.00379892	0.83095	0.898859	0.888147	-0.0107126
cg21506299	MAP3K5	6	137105225	0.00380156	0.83095	0.188012	0.21374	0.025728
cg21100958	ZNF488	10	48355087	0.00380158	0.83095	0.096756	0.0831947	-0.0135613
cg03732535	LAMB2	3	49171051	0.00380853	0.83095	0.261219	0.234139	-0.0270807
cg06937548	PDHX;PDHX;PDHX;PDHX;PDHX;APIP	11	34938143	0.00380888	0.83095	0.0852644	0.100037	0.0147729
cg27405177	GPR123	10	134926810	0.0038114	0.83095	0.798908	0.721446	-0.0774628
cg00810710	RCVRN	17	9802783	0.0038117	0.83095	0.65137	0.594628	-0.0567419
cg00927494	ANO1	11	69924230	0.003816	0.83095	0.211222	0.236575	0.0253534
cg25797006	TACR1;TACR1	2	75300249	0.00381622	0.83095	0.765316	0.784766	0.0194506
cg09656738	BTBD18	11	57520552	0.00381954	0.83095	0.894138	0.881906	-0.0122322
cg14302471	LOC154822	7	158799777	0.00382112	0.83095	0.817761	0.839933	0.0221717
cg05316415	KNDC1	10	134999675	0.00382177	0.83095	0.875608	0.899495	0.0238861
cg25434223	ELAVL3;ELAVL3;ELAVL3;ELAVL3	19	11591491	0.00382259	0.83095	0.286643	0.254306	-0.0323371
cg22692488	TCF19;TCF19	6	31129600	0.00382272	0.83095	0.801423	0.837752	0.036329
cg12359895	LOC100216001;LOC338588	10	4697267	0.00382452	0.83095	0.848916	0.830901	-0.0180147
cg13874046	TMEM168	7	112430565	0.00383676	0.83095	0.13825	0.122816	-0.0154338
cg09406921	PROSC	8	37636099	0.00383742	0.83095	0.904567	0.892897	-0.0116704
cg18949056	SORBS1;SORBS1	10	97317243	0.00383892	0.83095	0.728277	0.733929	0.0056521
cg16917058		2	59690787	0.00384044	0.83095	0.751094	0.778232	0.0271377
cg09479015	KIRREL2;KIRREL2;KIRREL2;KIRREL2;KIRREL2;KIRREL2	19	36347919	0.00384246	0.83095	0.11602	0.105491	-0.0105292
cg24896021		8	6630930	0.00384475	0.83095	0.853491	0.874817	0.0213255
[truncated: 21,207 more rows]

## Sheet: SOM Table 5
Probe ID	Gene symbol	Chr.	Coordinatea	p-value	Adjusted p-valueb	MI β (mean)	ULH β (mean)	β differencec
cg17192377	HDHD2	18	44677553	1.32573e-06	0.408526	0.420592	0.503905	0.0833133
cg00703898		16	34299638	2.65898e-06	0.408526	0.67771	0.619783	-0.057927
cg14130272	BAT1;SNORD84;BAT1	6	31509427	3.49948e-06	0.408526	0.211709	0.143909	-0.0677998
cg05985560		4	1563672	6.44344e-06	0.408526	0.947728	0.935259	-0.0124688
cg12251573	AHRR	5	421644	6.884e-06	0.408526	0.698626	0.842936	0.14431
cg03832522		2	218898668	8.7973e-06	0.408526	0.2814	0.342161	0.0607602
cg04985482	MICA	6	31382065	8.81711e-06	0.408526	0.873184	0.763259	-0.109925
cg09420907		12	4273763	9.08131e-06	0.408526	0.242367	0.273307	0.0309401
cg22708112	GCOM1;GCOM1;GCOM1;GCOM1	15	57883392	1.02455e-05	0.408526	0.820541	0.734241	-0.0863001
cg10294474		16	49090004	1.03126e-05	0.408526	0.69623	0.766594	0.070364
cg08513547	LOC134466	5	150323558	1.15266e-05	0.408526	0.786135	0.745669	-0.0404658
cg01323381	HOXA5	7	27184264	1.15352e-05	0.408526	0.829711	0.771254	-0.0584572
cg20254225	CYP1B1	2	38301438	1.29339e-05	0.408526	0.197027	0.168693	-0.0283344
cg12858231	FANCI;FANCI	15	89846095	1.31231e-05	0.408526	0.781124	0.813758	0.0326337
cg09755872		7	23245557	1.46482e-05	0.416242	0.439485	0.495049	0.0555632
cg17448192	ST6GAL1;ST6GAL1	3	186718821	1.52811e-05	0.416242	0.58045	0.634625	0.0541752
cg23936031	HOXA5	7	27183133	1.94661e-05	0.499049	0.784794	0.681312	-0.103482
cg23083776		6	32381485	2.2078e-05	0.534564	0.145004	0.122934	-0.0220693
cg17432857	HOXA5	7	27184438	2.64754e-05	0.562761	0.782321	0.693302	-0.0890194
cg12176783	TCEA2;TCEA2	20	62694000	2.66715e-05	0.562761	0.715705	0.649958	-0.0657468
cg12772613		10	2267540	2.71164e-05	0.562761	0.885465	0.870502	-0.0149631
cg09354556		3	47051341	3.29711e-05	0.653165	0.298686	0.250886	-0.0477999
cg12749246		6	29521013	3.51322e-05	0.665718	0.476005	0.416619	-0.0593852
cg14058329	HOXA5	7	27183946	3.73235e-05	0.665743	0.897875	0.8364	-0.061475
cg03946671	TCEA2;TCEA2	20	62693973	4.08321e-05	0.665743	0.851345	0.811645	-0.0396999
cg23940612		2	218898788	4.14931e-05	0.665743	0.228637	0.269486	0.040849
cg11103845	PBX2	6	32157230	4.33374e-05	0.665743	0.175678	0.201724	0.0260451
cg25407410	LOC285740	6	143891975	4.40732e-05	0.665743	0.819612	0.701534	-0.118079
cg19108771	TNXB	6	32076337	4.50587e-05	0.665743	0.501763	0.574976	0.0732128
cg15910301		14	71632612	4.58264e-05	0.665743	0.453085	0.544039	0.0909544
cg25307665	HOXA5	7	27183694	5.11814e-05	0.680668	0.684743	0.54965	-0.135093
cg24040595	HOXA6	7	27185512	5.13775e-05	0.680668	0.832611	0.758467	-0.0741441
cg21695935	SPATA22;SPATA22;SPATA22;SPATA22;SPATA22;SPATA22	17	3375223	5.16686e-05	0.680668	0.864912	0.706944	-0.157969
cg20296327		2	490186	5.31009e-05	0.680668	0.756796	0.788318	0.0315229
cg14719055	RBBP7	X	16889683	6.18903e-05	0.737981	0.551528	0.600878	0.0493503
cg12386194	SENP7;SENP7	3	101231763	6.19845e-05	0.737981	0.056764	0.0682756	0.0115116
cg24524379	LRRC2;LRRC2	3	46600244	6.74557e-05	0.737981	0.279056	0.368531	0.0894747
cg10368935	SLC39A12;SLC39A12	10	18240316	6.84321e-05	0.737981	0.529712	0.593592	0.06388
cg15358701		1	161410459	6.98835e-05	0.737981	0.147913	0.123868	-0.024044
cg17569124	HOXA5	7	27183643	7.09237e-05	0.737981	0.720414	0.602192	-0.118223
cg08929903	FAM170A;FAM170A;FAM170A;FAM170A	5	118965347	7.17413e-05	0.737981	0.867838	0.88588	0.0180425
cg14532755		4	1762460	7.19423e-05	0.737981	0.716337	0.767791	0.0514542
cg19416605	BTNL2	6	32370846	7.28117e-05	0.737981	0.86095	0.879939	0.0189889
cg03078269		12	54354974	7.53617e-05	0.746466	0.171596	0.144524	-0.0270719
cg09715059		6	32223336	7.80605e-05	0.747961	0.389599	0.48964	0.100041
cg02005600	HOXA5	7	27183686	7.91678e-05	0.747961	0.783768	0.683359	-0.100409
cg24509898	RNF2	1	185070553	8.06612e-05	0.747961	0.747895	0.724214	-0.023681
cg00374263	YLPM1	14	75229370	8.38381e-05	0.761224	0.456363	0.543455	0.087092
cg15111398		1	42504277	8.98107e-05	0.798811	0.871575	0.890765	0.0191905
cg25215230		4	15679598	9.46478e-05	0.824998	0.825606	0.785119	-0.0404868
cg14658493	HOXA5	7	27184077	9.67503e-05	0.826788	0.844554	0.790442	-0.0541119
cg13512268	HOXA5	7	27183973	9.90831e-05	0.83044	0.880684	0.836326	-0.0443577
cg07049592	HOXA5	7	27184450	0.000102099	0.839571	0.799619	0.755991	-0.0436286
cg23454797	HOXA5	7	27183990	0.000106992	0.862169	0.865647	0.814884	-0.0507638
cg02197387	TCEA2;TCEA2	20	62694005	0.000111934	0.862169	0.577558	0.54301	-0.0345485
cg06618935		21	46677482	0.000115106	0.862169	0.669762	0.600123	-0.0696386
cg21014159	DSCAML1	11	117668035	0.000116638	0.862169	0.0745957	0.0864496	0.011854
cg20326572	HGS	17	79655163	0.000117434	0.862169	0.887091	0.898385	0.0112939
cg04824913	GAK	4	887549	0.000118706	0.862169	0.782866	0.845115	0.0622483
cg09549073	HOXA5;HOXA5	7	27183274	0.000119305	0.862169	0.758113	0.673581	-0.0845318
cg18673401	KCNJ2	17	68166021	0.000121815	0.862169	0.204835	0.176272	-0.0285632
cg21190253	DMD;DMD	X	33231153	0.000122651	0.862169	0.771957	0.73923	-0.0327273
cg19364141		2	63846679	0.000128042	0.885776	0.866713	0.885657	0.0189445
cg06937617	STK32C	10	134043362	0.000132444	0.90191	0.569482	0.644737	0.0752555
cg22049174	METTL4	18	2565651	0.000137564	0.917836	0.85012	0.838256	-0.011864
cg08397993	NCRNA00171	6	29981250	0.000138994	0.917836	0.289519	0.384363	0.0948432
cg07051648	NTN5;SEC1	19	49177693	0.000143569	0.933897	0.886633	0.783465	-0.103168
cg02691506	C3orf32	3	8685827	0.000148735	0.95327	0.402673	0.589243	0.18657
cg12109260		8	144850435	0.000156119	0.964204	0.851715	0.90398	0.0522649
cg26332061	EBF4	20	2674697	0.000157077	0.964204	0.266466	0.231939	-0.034527
cg09816420	PCDHB14;PCDHB14	5	140605851	0.00015878	0.964204	0.761879	0.705162	-0.056717
cg15055782	BARX2	11	129310863	0.000160858	0.964204	0.718611	0.754347	0.0357361
cg05669100	FAM103A1	15	83655128	0.000164496	0.964204	0.11471	0.100637	-0.0140735
cg01251646		5	172719820	0.000164677	0.964204	0.823222	0.846765	0.0235427
cg02876191		6	54328858	0.000169781	0.964204	0.856314	0.83981	-0.0165044
cg01333350	EVC	4	5712884	0.000170354	0.964204	0.101785	0.0881216	-0.0136635
cg00523604		6	32223341	0.000174386	0.964204	0.37864	0.472281	0.0936405
cg12463100	TYSND1;TYSND1	10	71906585	0.000175917	0.964204	0.0800197	0.0716044	-0.00841534
cg10901867	NAT8L	4	2064353	0.000178488	0.964204	0.670957	0.812596	0.141639
cg10668363	ZNF175	19	52076691	0.00017887	0.964204	0.771687	0.811425	0.0397382
cg01370449	HOXA5	7	27183369	0.000182975	0.964204	0.781988	0.713741	-0.0682479
cg06637938	RPS6KL1	14	75390232	0.000192869	0.964204	0.275002	0.210452	-0.0645506
cg02916332	HOXA5	7	27183591	0.000198199	0.964204	0.758226	0.676105	-0.0821204
cg22711676	ONECUT1	15	53075421	0.000200109	0.964204	0.24389	0.271694	0.027805
cg22334000	C4orf22	4	81256999	0.000200726	0.964204	0.0842175	0.074778	-0.00943946
cg16598810	DEPDC1;DEPDC1	1	68962176	0.000202429	0.964204	0.131056	0.118427	-0.0126291
cg24591105	GALNT2	1	230415225	0.000206948	0.964204	0.828518	0.795667	-0.0328514
cg14742079	CDC42EP1	22	37956207	0.000207619	0.964204	0.263641	0.228427	-0.0352139
cg19042062	KCNJ2	17	68164784	0.000207673	0.964204	0.203934	0.164274	-0.0396607
cg09486778	CCDC140	2	223169609	0.000208346	0.964204	0.193713	0.16775	-0.0259623
cg01686522	GALNS	16	88905165	0.000208658	0.964204	0.787818	0.758447	-0.0293707
cg08182193	CRIP2	14	105942243	0.000211101	0.964204	0.472671	0.404464	-0.0682075
cg13322290	VAMP3	1	7841088	0.000212499	0.964204	0.815137	0.833849	0.0187117
cg27134251		8	1365049	0.00021462	0.964204	0.718884	0.609102	-0.109782
cg23321397		6	32223430	0.000218786	0.964204	0.479628	0.569047	0.089419
cg19975800	UGT1A10;UGT1A8	2	234544995	0.000223503	0.964204	0.742039	0.790228	0.048189
cg21887373	DPP10	2	115420260	0.000226664	0.964204	0.808856	0.851774	0.0429182
cg23343875	OR10H4	19	16058370	0.000226692	0.964204	0.711313	0.75202	0.040707
cg11862551		6	29817963	0.000229105	0.964204	0.25491	0.160868	-0.0940421
cg20974609	HOXA5	7	27181671	0.000230453	0.964204	0.836096	0.74844	-0.087656
cg09153895	LOC653653	17	58179869	0.000230513	0.964204	0.221493	0.289183	0.06769
cg00589617	GALNT2	1	230415343	0.000232089	0.964204	0.845686	0.802984	-0.042702
cg14882265	HOXA5	7	27184375	0.000233575	0.964204	0.79435	0.717432	-0.0769178
cg25615944	RPL23	17	37008959	0.000233743	0.964204	0.308005	0.344866	0.036861
cg02458198	SPATA22;SPATA22;SPATA22;SPATA22;SPATA22;SPATA22	17	3375211	0.000236039	0.964204	0.928073	0.911207	-0.0168667
cg14013695	HOXA5	7	27184176	0.000237663	0.964204	0.823654	0.779089	-0.0445648
cg14014955	HOXA5	7	27183701	0.000242691	0.964204	0.764337	0.70583	-0.058507
cg23599776	C6orf134	6	30611056	0.000242754	0.964204	0.846355	0.827282	-0.0190734
cg21641458	HOXA6	7	27185136	0.000246871	0.964204	0.799299	0.744544	-0.0547553
cg15733456		1	81668907	0.000250002	0.964204	0.78752	0.766213	-0.0213066
cg01488191	DHRS7B	17	21033752	0.000252597	0.964204	0.833578	0.810199	-0.0233794
cg12128839	HOXA5	7	27183436	0.000257805	0.964204	0.712317	0.605992	-0.106325
cg01407332	GPR133	12	131617092	0.000258267	0.964204	0.258665	0.214461	-0.044204
cg11985856	SAR1A;SAR1A	10	71929891	0.000259751	0.964204	0.097894	0.085155	-0.0127389
cg22588715	MYT1L	2	1847120	0.000262667	0.964204	0.866626	0.83582	-0.030806
cg00253269		17	7965013	0.000262742	0.964204	0.788228	0.813997	0.0257692
cg14610958	ANGEL2	1	213189641	0.000264144	0.964204	0.859695	0.880455	0.0207594
cg11581865		11	120078840	0.000265675	0.964204	0.3594	0.420533	0.0611335
cg00823526	MIR29B2;MIR29C	1	207976495	0.000266526	0.964204	0.810793	0.832197	0.0214042
cg05027594	TAPT1	4	16225910	0.000268661	0.964204	0.63695	0.696159	0.0592092
cg20410363	SNRPB2;SNRPB2	20	16711241	0.000271604	0.964204	0.183665	0.151127	-0.0325382
cg26657382		16	86538510	0.000275531	0.964204	0.290664	0.23109	-0.0595744
cg14497697	MAD1L1;MAD1L1;MAD1L1	7	2069790	0.000278142	0.964204	0.868243	0.852395	-0.0158486
cg08819022		22	18531447	0.000279102	0.964204	0.726269	0.781002	0.0547333
cg02828104	TMEM189;TMEM189;TMEM189;TMEM189-UBE2V1	20	48770800	0.000279955	0.964204	0.540736	0.616769	0.0760324
cg01352656		2	118561680	0.000281874	0.964204	0.334442	0.27092	-0.0635228
cg27332104		15	52386161	0.000282228	0.964204	0.689288	0.731998	0.0427096
cg00409049		2	118980919	0.000283183	0.964204	0.392967	0.497824	0.104857
cg13289132	MAP3K8	10	30722225	0.000287262	0.966363	0.129904	0.115471	-0.0144333
cg26301908	SOCS1	16	11350915	0.000288251	0.966363	0.103528	0.122475	0.018947
cg09888753	KIF13B	8	28928272	0.000294248	0.968724	0.928651	0.917093	-0.0115582
cg06565641	TRAPPC9;TRAPPC9	8	141359674	0.000300333	0.968724	0.711535	0.783024	0.0714886
cg22365906	ANKS1B;ANKS1B;ANKS1B	12	99548546	0.000302395	0.968724	0.658662	0.725212	0.0665493
cg02106682	HOXA5	7	27184461	0.000308399	0.968724	0.688641	0.624215	-0.0644262
cg15310568	MAP2;MAP2;MAP2;MAP2	2	210443311	0.000310975	0.968724	0.717524	0.739189	0.021665
cg14236618	HS3ST3A1	17	13498361	0.000314023	0.968724	0.220126	0.265495	0.045369
cg09368485	HLA-J;NCRNA00171	6	29974022	0.000319155	0.968724	0.526075	0.616558	0.090483
cg13528854	BST1	4	15704795	0.000320943	0.968724	0.149965	0.130101	-0.0198642
cg10298815	GPR88	1	101004474	0.000322044	0.968724	0.185284	0.260294	0.0750106
cg21632975	NOVA2	19	46456210	0.00032222	0.968724	0.383852	0.345391	-0.0384614
cg05009707	OR2H2	6	29555799	0.000323187	0.968724	0.276601	0.227799	-0.0488014
cg02527881	PTH1R	3	46936655	0.000324349	0.968724	0.560734	0.68573	0.124996
cg11256152	TRAPPC9;TRAPPC9	8	141359786	0.000324615	0.968724	0.719699	0.794858	0.0751589
cg22108980	IGFBP1	7	45927824	0.000324671	0.968724	0.407359	0.473097	0.0657386
cg05076221	HOXA5	7	27182637	0.000325877	0.968724	0.668046	0.589316	-0.0787307
cg10582827		6	28584464	0.000327588	0.968724	0.530235	0.604141	0.0739068
cg11855682		5	2338565	0.000330953	0.968724	0.822053	0.798095	-0.0239579
cg08292024	GNAT1;GNAT1	3	50231845	0.000332344	0.968724	0.369582	0.449363	0.0797809
cg04496177	RAD54B	8	95486754	0.000332853	0.968724	0.229604	0.187534	-0.0420702
cg26159395	MAT2A	2	85765084	0.000337328	0.968724	0.115605	0.134257	0.0186518
cg26149550	KLK15;KLK15;KLK15	19	51334496	0.000338292	0.968724	0.698505	0.743507	0.0450018
cg06064212		6	28455048	0.000338411	0.968724	0.773262	0.803945	0.0306832
cg17497052	PUS3;HYLS1;HYLS1	11	125763722	0.000340079	0.968724	0.808649	0.835819	0.0271704
cg14855972	GPR88	1	101004472	0.000347095	0.973551	0.216665	0.293246	0.0765807
cg24362661	SAMD11	1	871546	0.000349541	0.973551	0.602494	0.520201	-0.0822934
cg10290764	CSMD1	8	4849399	0.00035112	0.973551	0.135087	0.110152	-0.0249348
cg24214152	ALX1	12	85673860	0.000352464	0.973551	0.115892	0.091907	-0.0239854
cg16563180	MAFK	7	1570208	0.000353423	0.973551	0.264526	0.282457	0.0179304
cg24389585	HOXA5	7	27184125	0.000358313	0.973551	0.883118	0.865358	-0.0177595
cg07920365		2	4428585	0.000361233	0.973551	0.803391	0.831057	0.0276658
cg25240172	B3GNT2	2	62435157	0.000364308	0.973551	0.867199	0.885933	0.0187347
cg14384224		9	140031310	0.00036944	0.973551	0.749294	0.801238	0.0519443
cg04863892	HOXA5	7	27183375	0.000370418	0.973551	0.764403	0.676785	-0.0876182
cg04467589	RNF39;RNF39	6	30044105	0.000371289	0.973551	0.677702	0.730864	0.0531611
cg11822175		10	102637177	0.000374773	0.973551	0.855511	0.818485	-0.0370259
cg27234786	PPP1R15B	1	204381404	0.000375544	0.973551	0.302416	0.365343	0.0629271
cg19759481	HOXA5	7	27183401	0.000378044	0.973551	0.754729	0.66057	-0.0941587
cg20750528	HDDC3;UNC45A	15	91474456	0.000378769	0.973551	0.85226	0.823936	-0.0283237
cg13539181	TMEM164;TMEM164	X	109246271	0.000391196	0.973551	0.209602	0.20526	-0.00434229
cg00430613		17	406426	0.000391476	0.973551	0.811789	0.652257	-0.159531
cg20878850	AR	X	66763685	0.000392007	0.973551	0.320279	0.201753	-0.118526
cg14500628	RC3H2;RC3H2	9	125646295	0.000395873	0.973551	0.813009	0.794048	-0.0189608
cg27492942	CISD3;MLLT6	17	36885965	0.000396978	0.973551	0.488333	0.541874	0.0535405
cg11706729	PSMB8;PSMB8;TAP1	6	32813154	0.000399238	0.973551	0.100585	0.0854799	-0.0151054
cg02328578	C5orf62	5	150175981	0.000399338	0.973551	0.81414	0.796311	-0.0178291
cg01803859	CDH17;CDH17	8	95221342	0.00039943	0.973551	0.857552	0.874265	0.0167137
cg16169950	PLEKHG4B	5	165412	0.000399877	0.973551	0.8612	0.82585	-0.0353506
cg13524554		X	39552531	0.000400954	0.973551	0.768504	0.774307	0.00580283
cg06019590	SLC9A3	5	496476	0.000403068	0.973551	0.759025	0.680324	-0.0787008
cg01681236	SNCA;SNCA;SNCA;SNCA	4	90647041	0.000404864	0.973551	0.790689	0.783365	-0.00732472
cg04632390		12	2893401	0.000405481	0.973551	0.201709	0.235592	0.0338833
cg05300577	DUSP28;DUSP28	2	241500044	0.000406554	0.973551	0.116008	0.104918	-0.0110901
cg00350158		11	40713713	0.000409088	0.974267	0.674014	0.621853	-0.0521605
cg01799856	STARD3;STARD3;STARD3	17	37794335	0.000414452	0.977304	0.178886	0.232173	0.0532875
cg26174880		2	3489916	0.000414848	0.977304	0.903478	0.887553	-0.0159251
cg17484699	SHROOM3	4	77507651	0.000435597	0.984458	0.865764	0.838585	-0.0271794
cg15962547	GOLT1A	1	204183337	0.000437357	0.984458	0.278538	0.243075	-0.0354631
cg05579037		7	27184853	0.000441194	0.984458	0.818573	0.773564	-0.0450086
cg26555756	CXorf41;NUP62CL;CXorf41	X	106449802	0.000443178	0.984458	0.394779	0.233917	-0.160862
cg06531475	SAMD11	1	870791	0.00044345	0.984458	0.54297	0.47429	-0.0686798
cg13074055		14	106329206	0.000443858	0.984458	0.595895	0.518885	-0.0770102
cg03787837	HLA-DQA1	6	32605385	0.000445731	0.984458	0.677178	0.582205	-0.0949734
cg21522026	PCDHB14	5	140602959	0.000446596	0.984458	0.412109	0.349485	-0.0626237
cg10399099		16	51169072	0.000448577	0.984458	0.488174	0.409607	-0.078567
cg18132256		22	24190340	0.000452145	0.984458	0.899191	0.885883	-0.0133084
cg22692488	TCF19;TCF19	6	31129600	0.000452929	0.984458	0.801423	0.853212	0.0517892
cg25821794	VGLL2;VGLL2	6	117591534	0.000454681	0.984458	0.210584	0.234257	0.0236731
cg13645651	MC4R	18	58040213	0.000454696	0.984458	0.295602	0.325612	0.0300097
cg11845292		11	86651225	0.0004558	0.984458	0.778969	0.823191	0.0442221
cg14181724	C9orf135	9	72436057	0.000457062	0.984458	0.587054	0.545084	-0.0419699
cg24103044	RNF39;RNF39	6	30039801	0.000457412	0.984458	0.428886	0.510565	0.0816791
cg00680696		2	220360817	0.000460984	0.984458	0.648669	0.594215	-0.0544545
cg08839620	POLD3	11	74303786	0.000461149	0.984458	0.0834998	0.0958182	0.0123183
cg25477813	SYT5	19	55688114	0.000463608	0.984458	0.556546	0.614042	0.0574963
cg16297271	SERPINA12	14	94984308	0.000464534	0.984458	0.179164	0.21058	0.031416
cg09663314	HLA-DRB6	6	32525979	0.000466379	0.984458	0.773641	0.840722	0.0670808
cg07426195	FBXO44;FBXO2;FBXO2;FBXO44;FBXO44;FBXO44;FBXO44	1	11714504	0.000467579	0.984458	0.0825127	0.0676796	-0.0148331
cg09872737	TNXB	6	32076270	0.000473291	0.991693	0.279065	0.334011	0.0549461
cg18981338	DHRS4;C14orf167;C14orf167;C14orf167;C14orf167	14	24422419	0.000484845	0.994812	0.542729	0.58382	0.0410912
cg08890418	KIF17;KIF17	1	21044141	0.000487734	0.994812	0.113801	0.0938002	-0.0200011
cg23934075		6	29933697	0.000487823	0.994812	0.0949513	0.174076	0.079125
cg19149691	KLHL35	11	75140541	0.000489987	0.994812	0.802768	0.825177	0.0224084
cg15355015	SH2B2	7	101943990	0.000492869	0.994812	0.855544	0.762719	-0.0928249
cg16034881	LRRC49;THAP10	15	71184872	0.000493534	0.994812	0.0869452	0.0734287	-0.0135165
cg01760090		8	1365659	0.000497228	0.994812	0.733758	0.637366	-0.0963923
cg01939664	ZNF362	1	33722135	0.000499519	0.994812	0.101531	0.110853	0.0093215
cg19613205	BRSK2	11	1458414	0.000503358	0.994812	0.731529	0.680207	-0.0513213
cg15697575		3	156784781	0.000503454	0.994812	0.65446	0.720052	0.0655911
cg25129466		15	82189257	0.000503793	0.994812	0.819922	0.805982	-0.0139399
cg09809672	EDARADD;EDARADD;EDARADD	1	236557682	0.000513359	0.994812	0.54286	0.631608	0.0887479
cg18179357		7	6887294	0.000513375	0.994812	0.742249	0.654674	-0.0875753
cg01519897	HAND1	5	153859049	0.000514125	0.994812	0.140744	0.122912	-0.0178322
cg22418668		13	72451660	0.000516973	0.994812	0.806272	0.787926	-0.0183464
cg08070327	HOXA5	7	27184059	0.000517468	0.994812	0.880246	0.839214	-0.0410322
cg07725123	SLCO3A1;SLCO3A1	15	92634846	0.000517687	0.994812	0.750414	0.720813	-0.0296008
cg27469606	SBNO2	19	1154485	0.000521596	0.994812	0.870943	0.856257	-0.0146862
cg24797456		4	76622044	0.000522059	0.994812	0.844729	0.895658	0.0509293
cg11784191	U2AF2;U2AF2	19	56170509	0.000524723	0.994812	0.845374	0.82767	-0.0177037
cg02537382		20	61697965	0.000531285	0.994812	0.67506	0.740782	0.0657225
cg11494773	UPP1;UPP1	7	48128242	0.000531744	0.994812	0.103558	0.141862	0.0383038
cg07348641	FAM123A;FAM123A	13	25746495	0.000535074	0.994812	0.807904	0.838551	0.0306473
cg18235835		6	164357117	0.000536752	0.994812	0.897564	0.910297	0.0127333
cg03247926	FLT1;FLT1;FLT1;FLT1	13	29069623	0.000537003	0.994812	0.129353	0.148499	0.0191464
cg22969524	MPP3;MPP3	17	41909716	0.000537765	0.994812	0.841933	0.823329	-0.0186041
cg01022618	ZNF185	X	152110833	0.000539006	0.994812	0.740135	0.699904	-0.0402313
cg15094605	OR2H1	6	29429346	0.00054603	0.994812	0.52773	0.570457	0.0427272
cg01681863	FAM102A;FAM102A	9	130705120	0.000546968	0.994812	0.322371	0.547179	0.224807
cg23119487		15	79599853	0.000548175	0.994812	0.63182	0.68702	0.0551997
cg00694557		1	61351861	0.000548296	0.994812	0.74492	0.776739	0.0318198
cg22726611		1	225658745	0.00054849	0.994812	0.895532	0.88316	-0.0123721
cg16835101		17	406380	0.000552695	0.994812	0.821136	0.651073	-0.170063
cg00415065	TBCC	6	42712921	0.00055463	0.994812	0.304861	0.284662	-0.0201991
cg04956254	DUSP14	17	35870940	0.000555926	0.994812	0.60456	0.656688	0.0521287
cg05291059	IGF2R	6	160481680	0.000560193	0.994812	0.885866	0.89498	0.00911346
cg09298623	ROPN1	3	123710452	0.000560855	0.994812	0.409217	0.47206	0.0628424
cg06707236	C19orf22	19	911965	0.000561518	0.994812	0.803647	0.716097	-0.0875496
cg03486689	USP53;USP53	4	120133921	0.000565968	0.995245	0.0907235	0.0743963	-0.0163272
cg22687807	LYNX1;LYNX1;LYNX1;LYNX1	8	143858763	0.00057598	0.995245	0.0486258	0.0551795	0.00655376
cg12731568	RPS6KB2	11	67196864	0.00057649	0.995245	0.824577	0.81037	-0.0142065
cg14482998	FYN;FYN;FYN	6	111984370	0.000578705	0.995245	0.591341	0.557305	-0.0340362
cg02881170	NCRNA00171	6	30003910	0.000583367	0.995245	0.816678	0.782622	-0.0340558
cg20817131	HOXA5	7	27184167	0.000583853	0.995245	0.811265	0.761115	-0.05015
cg06850241		22	41845214	0.000584654	0.995245	0.795009	0.816328	0.0213194
cg00278366	RAD9B;VPS29;VPS29	12	110940287	0.000584938	0.995245	0.389177	0.365369	-0.0238079
cg25617285	RCOR3;RCOR3;RCOR3	1	211431773	0.00058538	0.995245	0.120539	0.149456	0.0289172
cg00071210	SASH1	6	148736942	0.000585935	0.995245	0.896212	0.88655	-0.00966148
cg07007382		6	32578070	0.000586882	0.995245	0.256518	0.38178	0.125262
cg15244874	RAB19	7	140102460	0.000594522	0.999831	0.697113	0.7331	0.0359875
cg15099161		2	242710665	0.000596216	0.999831	0.93558	0.926019	-0.00956141
cg18367020	CCT7;CCT7;CCT7;C2orf7;CCT7;CCT7;CCT7	2	73461259	0.000603034	0.999831	0.0952235	0.0850273	-0.0101963
cg25323709	POF1B	X	84634451	0.000607684	0.999831	0.603885	0.668274	0.064389
cg03718284	RNF5P1;RNF5;AGPAT1	6	32145617	0.000611038	0.999831	0.0988332	0.119358	0.0205244
cg11458555	GRIA3;GRIA3	X	122317627	0.000612748	0.999831	0.466043	0.320179	-0.145864
cg15088574		1	4848991	0.000613618	0.999831	0.691207	0.739548	0.048341
cg04812189	GPR156;GPR156;GPR156;GPR156	3	119963132	0.00061504	0.999831	0.37914	0.430747	0.0516067
cg11918049	MAP4K4;MAP4K4;MAP4K4	2	102360816	0.000616722	0.999831	0.767684	0.802119	0.0344352
cg10504392		12	110044639	0.000623048	0.999831	0.62363	0.521331	-0.102299
cg00435723	CDH15	16	89245659	0.000623724	0.999831	0.926125	0.937624	0.0114994
cg04419707	RPL3;SNORD43;RPL3	22	39716223	0.000626075	0.999831	0.0931418	0.0790795	-0.0140623
cg21992044	HLA-DMA	6	32918123	0.000627022	0.999831	0.903722	0.891705	-0.0120163
cg00309133	MIR548H4;GLCE	15	69452320	0.00062953	0.999831	0.31109	0.363163	0.0520729
cg22023531	SORD	15	45314915	0.00063101	0.999831	0.422267	0.562615	0.140348
cg05626376	STK19;STK19;STK19;DOM3Z	6	31938847	0.000631021	0.999831	0.934654	0.941413	0.00675839
cg19748341	ACSF2	17	48503357	0.000639911	0.999831	0.0846009	0.0752363	-0.00936464
cg11359984	MYLK;MYLK;MYLK;MYLK	3	123603539	0.000641855	0.999831	0.211914	0.182537	-0.0293774
cg15489346	LOC100302640	3	106861413	0.000643573	0.999831	0.803161	0.835098	0.0319369
cg09225162	MNS1	15	56757806	0.000644116	0.999831	0.389666	0.312786	-0.0768799
cg17716663	FOSB;FOSB	19	45978434	0.000645075	0.999831	0.404397	0.486192	0.0817957
cg21784134	PTTG1	5	159848731	0.000649063	0.999831	0.156119	0.17486	0.0187401
cg11201894	C6orf223	6	43971024	0.000649633	0.999831	0.339255	0.413729	0.0744742
cg10867349	KCNK10	14	88793741	0.00065148	0.999831	0.785971	0.734892	-0.0510791
cg19086603	F7;F7	13	113773158	0.000654688	0.999831	0.8461	0.620136	-0.225964
cg04407776	TTLL7	1	84465009	0.000661525	0.999831	0.346638	0.298707	-0.0479311
cg07707379	CYB5B	16	69458383	0.00066211	0.999831	0.145476	0.123101	-0.0223757
cg16259229		5	140420475	0.00066303	0.999831	0.435951	0.382232	-0.0537183
cg15854548		4	4643278	0.000664512	0.999831	0.882796	0.810106	-0.0726899
cg13800612		4	7750489	0.000664584	0.999831	0.880127	0.934131	0.0540043
cg02315187	ITGB2;ITGB2	21	46317913	0.000670093	0.999831	0.651838	0.607698	-0.0441408
cg07723921	KCND3;KCND3	1	112531332	0.000673933	0.999831	0.355106	0.409389	0.0542834
cg09852871	WDR24	16	739598	0.000677534	0.999831	0.707099	0.737789	0.0306897
cg26571320		16	3240141	0.000680682	0.999831	0.361012	0.418875	0.057863
cg12015737	HOXA5	7	27184030	0.00068816	0.999831	0.830893	0.799096	-0.0317973
cg22588445	PTPRN2;PTPRN2;PTPRN2	7	157423165	0.00068854	0.999831	0.879621	0.893914	0.0142924
cg27190967	SYNGR3	16	2039391	0.000693256	0.999831	0.406454	0.505502	0.0990477
cg19056593	DSG2	18	29078478	0.000695289	0.999831	0.122059	0.106308	-0.015751
cg01683270	ABLIM2;ABLIM2;ABLIM2;ABLIM2;ABLIM2;ABLIM2;ABLIM2	4	8136996	0.000697375	0.999831	0.899444	0.917553	0.0181085
cg19111999	VIM	10	17270087	0.000699619	0.999831	0.224962	0.196153	-0.0288099
cg20608119	ACTN3;ZDHHC24	11	66314359	0.000701628	0.999831	0.167946	0.145038	-0.0229083
cg09880291	HOXA5	7	27184109	0.000706642	0.999831	0.892167	0.866242	-0.0259248
cg20488617	SNAI1	20	48599436	0.000706981	0.999831	0.055331	0.0515356	-0.00379534
cg06081518		16	3220915	0.000709981	0.999831	0.226025	0.190999	-0.0350262
cg25198599		12	131142648	0.000710308	0.999831	0.842522	0.883033	0.0405109
cg01915885	NCRNA00171	6	30000187	0.000711912	0.999831	0.660575	0.620803	-0.039772
cg03680517	CSGALNACT2	10	43632967	0.000712176	0.999831	0.626159	0.575277	-0.0508823
cg01247426	NELL2;NELL2;NELL2;NELL2;NELL2	12	45270828	0.000712698	0.999831	0.0966795	0.0868608	-0.00981867
cg25843833		11	20177078	0.000714374	0.999831	0.852008	0.826136	-0.025872
cg25361907	ZNF793	19	37997682	0.00071853	0.999831	0.0981821	0.111928	0.0137457
cg00491180	TMPRSS8	16	2892604	0.000719865	0.999831	0.243296	0.172436	-0.0708597
cg11230716	DHDH	19	49436812	0.000720609	0.999831	0.0771533	0.0860099	0.0088566
cg16360182	PPP1R13B	14	104314518	0.000726984	0.999831	0.143216	0.166337	0.0231218
cg05234552		6	41438700	0.00072879	0.999831	0.354788	0.321226	-0.0335622
cg22519313		19	1572260	0.000731955	0.999831	0.839993	0.861965	0.0219722
cg27328080		4	159577035	0.000734052	0.999831	0.841908	0.82766	-0.0142486
cg08106288	NHEJ1	2	220007315	0.000744043	0.999831	0.801043	0.828159	0.0271161
cg23757738	DOK7;DOK7	4	3464887	0.000744963	0.999831	0.0891797	0.0955612	0.00638152
cg04940570	TEAD1	11	12696758	0.000747415	0.999831	0.153176	0.121818	-0.031358
cg20445727		11	110728789	0.00075015	0.999831	0.835137	0.826075	-0.00906125
cg11673244	MIR130B;MIR301B	22	22007100	0.000752398	0.999831	0.453101	0.427904	-0.0251963
cg03368099	HOXA5	7	27184521	0.000757403	0.999831	0.601624	0.522434	-0.0791904
cg26007540	TOP2A	17	38574415	0.000758013	0.999831	0.102222	0.0867624	-0.0154601
cg25596584	RYR1;RYR1	19	38928316	0.000759068	0.999831	0.807101	0.84328	0.0361793
cg03446835		11	116147720	0.00076417	0.999831	0.572762	0.620649	0.0478864
cg11724970	HOXA5	7	27182493	0.000766497	0.999831	0.765579	0.681643	-0.0839355
cg06498468	MPHOSPH6	16	82203702	0.00076669	0.999831	0.139656	0.189703	0.0500479
cg22798707	ELAVL2;ELAVL2;ELAVL2	9	23822666	0.000767902	0.999831	0.200098	0.161902	-0.0381963
cg20461275	PARD3B;PARD3B;PARD3B	2	205466396	0.000768348	0.999831	0.85296	0.841878	-0.0110821
cg07147599		16	50502136	0.00076985	0.999831	0.0593949	0.0630988	0.00370382
cg22498143	SPTBN4	19	40993991	0.000770903	0.999831	0.209775	0.155236	-0.054539
cg19704348	LHX9	1	197880726	0.000774184	0.999831	0.0754606	0.0707463	-0.00471427
cg10121429	CFDP1	16	75466707	0.000776643	0.999831	0.191202	0.217497	0.026295
cg16726039		12	133413162	0.000776785	0.999831	0.681929	0.765213	0.0832842
cg11635197	NPAS4	11	66193993	0.000776997	0.999831	0.73864	0.797813	0.0591728
cg21406100	ARHGAP20	11	110582247	0.000778263	0.999831	0.0941833	0.118989	0.0248054
cg15120525	LPP;LPP;LPP	3	188108233	0.000779499	0.999831	0.783351	0.797934	0.0145825
cg17955195	KIAA1432;KIAA1432	9	5656398	0.000783582	0.999831	0.790868	0.778637	-0.0122307
cg11816229	ASGR2;ASGR2;ASGR2;ASGR2;ASGR2;ASGR2;ASGR2	17	7017968	0.000794726	0.999831	0.865392	0.851665	-0.0137264
cg23526071	PLXNA1	3	126749321	0.00079735	0.999831	0.805032	0.823783	0.0187516
cg27519958	ATF6	1	161735129	0.000811024	0.999831	0.339918	0.409643	0.0697249
cg21614690	HRK	12	117316230	0.000815407	0.999831	0.606192	0.532605	-0.0735869
cg08028901		3	28889136	0.00082042	0.999831	0.842747	0.823336	-0.0194116
cg21540359		7	52341648	0.000820902	0.999831	0.674176	0.563087	-0.111089
cg21870760	MIR2114	X	149395936	0.000821992	0.999831	0.493403	0.415751	-0.077652
cg24635754		1	117318185	0.000823882	0.999831	0.83241	0.863943	0.0315326
cg21049587	RGN;RGN	X	46938148	0.00082499	0.999831	0.752884	0.82345	0.070566
cg10491080		17	58198766	0.0008274	0.999831	0.612417	0.785545	0.173128
cg00993651		1	244211782	0.000832546	0.999831	0.0622577	0.0555765	-0.00668119
cg22105702	FRAS1;FRAS1	4	78978722	0.00083404	0.999831	0.0984593	0.0824052	-0.016054
cg12646786		1	178986264	0.000836557	0.999831	0.256185	0.291345	0.0351596
cg04606669		3	52318566	0.000841587	0.999831	0.775949	0.805367	0.0294184
cg05934945	ACAD10;ACAD10;BRAP	12	112124165	0.000846586	0.999831	0.122517	0.109846	-0.0126709
cg27499105		16	86337823	0.000846828	0.999831	0.717746	0.762756	0.0450101
cg08177882		14	38263141	0.000848809	0.999831	0.701321	0.690986	-0.0103348
cg02447304		6	74024628	0.000849182	0.999831	0.319104	0.248023	-0.0710814
cg23218957	DACT1;DACT1	14	59109856	0.000849935	0.999831	0.719797	0.757656	0.0378589
cg24567464	DBNDD2;DBNDD2;DBNDD2;DBNDD2;SYS1-DBNDD2;DBNDD2;DBNDD2	20	44039093	0.000853585	0.999831	0.816502	0.841003	0.0245008
cg27363327	TTBK1	6	43211208	0.000858906	0.999831	0.245677	0.199258	-0.0464182
cg23822732		2	2692854	0.000861601	0.999831	0.889802	0.877192	-0.0126102
cg13625026		11	1146419	0.000862453	0.999831	0.342007	0.409318	0.0673113
cg27474382	TAP2;TAP2	6	32807551	0.000863535	0.999831	0.68247	0.72661	0.0441398
cg05641849		4	1748820	0.000866452	0.999831	0.755955	0.787034	0.0310788
cg15538418	H3F3B	17	73776120	0.00086742	0.999831	0.0738967	0.0816495	0.00775281
cg02000145	BAT1;SNORD84;BAT1	6	31509402	0.000868475	0.999831	0.143575	0.114901	-0.0286743
cg15067870	PDK2	17	48183288	0.000872166	0.999831	0.892001	0.876112	-0.0158891
cg08057786	SERPINA3	14	95078599	0.000873339	0.999831	0.781415	0.799128	0.0177127
cg15320980		8	582908	0.000873669	0.999831	0.662369	0.544411	-0.117958
cg10603481	GALNT9	12	132885871	0.000877319	0.999831	0.82491	0.845096	0.0201858
cg04146137	MTF1	1	38279984	0.000877965	0.999831	0.846699	0.748184	-0.0985147
cg04353131		6	88755259	0.00088012	0.999831	0.765202	0.728255	-0.036947
cg18785140	HLA-DQA2	6	32712045	0.000880175	0.999831	0.661033	0.703775	0.0427414
cg14899716	RIMKLA	1	42846987	0.000881855	0.999831	0.225343	0.26303	0.0376866
cg15867125		14	77624538	0.000883838	0.999831	0.184274	0.234656	0.0503822
cg07153966	HOXA3;HOXA3;HOXA3	7	27147590	0.000889131	0.999831	0.913733	0.900261	-0.0134722
cg07040013		10	132099553	0.000890672	0.999831	0.708796	0.569964	-0.138832
cg15946224		14	56555040	0.000891575	0.999831	0.826032	0.851229	0.0251975
cg24986868	PKP4;CCDC148;PKP4;CCDC148	2	159312599	0.000892644	0.999831	0.449293	0.516604	0.0673102
cg07539121		5	55606711	0.000896623	0.999831	0.47813	0.560866	0.082736
cg00046913	HAGH;FAHD1;FAHD1;HAGH;FAHD1;HAGH;HAGH	16	1877150	0.000898774	0.999831	0.0846802	0.0971006	0.0124204
cg26628496	PPP1R3B	8	8998853	0.000898785	0.999831	0.890973	0.901241	0.0102682
cg05088549	ECE2;CAMK2N2	3	183978344	0.000899362	0.999831	0.288117	0.258879	-0.0292384
cg03420013		1	221213052	0.000900511	0.999831	0.875867	0.861633	-0.0142336
cg15259973	DSG2	18	29078565	0.000901361	0.999831	0.233669	0.195196	-0.0384733
cg16221634	KCNQ5;KCNQ5;KCNQ5;KCNQ5;KCNQ5	6	73332885	0.000901446	0.999831	0.0486087	0.0417788	-0.00682986
cg15684162	MAP3K3;MAP3K3	17	61712639	0.000903561	0.999831	0.8563	0.874238	0.0179381
cg01982835	DLGAP4	20	34995278	0.000907369	0.999831	0.746392	0.781692	0.0352996
cg08810238	FLOT2;DHRS13	17	27225046	0.000907393	0.999831	0.372202	0.427263	0.0550614
cg14804593		4	189139691	0.000908991	0.999831	0.729593	0.63966	-0.0899335
cg04222084	DUSP10;DUSP10	1	221915650	0.00091596	0.999831	0.0812581	0.0752131	-0.00604496
cg02703002	GABRA6	5	161112530	0.00091879	0.999831	0.745813	0.717278	-0.0285353
cg22514756		1	156426017	0.000921528	0.999831	0.708957	0.664985	-0.043972
cg27247689		8	73445394	0.000923314	0.999831	0.708225	0.681316	-0.0269092
cg10202638	RAPGEF4;RAPGEF4	2	173754319	0.000924345	0.999831	0.824683	0.843112	0.0184287
cg17318719	TMPRSS4;TMPRSS4	11	117959349	0.000925348	0.999831	0.413542	0.386038	-0.0275039
cg02670466	NBEAL2	3	47020191	0.000926702	0.999831	0.827314	0.804061	-0.023253
cg17360781		2	200329486	0.00093166	0.999831	0.228364	0.204375	-0.0239897
cg04400980	IQCB1;IQCB1;EAF2	3	121553992	0.00093184	0.999831	0.100292	0.0838206	-0.0164717
cg23234820	A4GALT	22	43089041	0.000934999	0.999831	0.878974	0.86102	-0.017954
cg16956133		2	865075	0.000938508	0.999831	0.756871	0.864007	0.107136
cg11076275	IL24;IL24	1	207069654	0.000944089	0.999831	0.769853	0.797748	0.0278946
cg02072231	ALS2CR4;ALS2CR4	2	202508310	0.000945409	0.999831	0.0982005	0.111668	0.0134671
cg01521378	NCRNA00171	6	29988066	0.000953027	0.999831	0.865247	0.880447	0.0151996
cg15557168		22	42548783	0.000954133	0.999831	0.798263	0.856043	0.0577793
cg01661494	DDX24;IFI27L1;IFI27L1	14	94547832	0.000955931	0.999831	0.168272	0.148558	-0.0197131
cg11668813		5	145236262	0.000962925	0.999831	0.234789	0.267782	0.0329935
cg22650458	C7orf41	7	30188720	0.000963557	0.999831	0.304474	0.238907	-0.065567
cg18892128		6	31409575	0.000965755	0.999831	0.123792	0.0836134	-0.0401782
cg12993791	MOSPD3;MOSPD3;MOSPD3;MOSPD3	7	100210745	0.0009755	0.999831	0.404566	0.46923	0.0646648
cg01024962	STRN3;STRN3	14	31389792	0.000977136	0.999831	0.735781	0.710391	-0.0253899
cg21612334	SLC1A3;SLC1A3	5	36606446	0.000977764	0.999831	0.160404	0.1408	-0.0196035
cg24069815	PRPF39	14	45557069	0.000979876	0.999831	0.740741	0.714476	-0.0262653
cg03061435	MFSD4	1	205537833	0.00097993	0.999831	0.131666	0.190178	0.0585125
cg18191873	AGPAT1;RNF5P1;RNF5	6	32145853	0.000980094	0.999831	0.0936393	0.11412	0.0204812
cg17999358	SLC6A3	5	1405774	0.000983048	0.999831	0.787595	0.8054	0.017805
ch.11.939596F	CRY2;CRY2	11	45881766	0.000987941	0.999831	0.222859	0.173495	-0.0493633
cg12062133		8	142548839	0.000990735	0.999831	0.693212	0.733187	0.039975
cg20108908	KCTD12	13	77459478	0.000991826	0.999831	0.0844454	0.0707485	-0.0136969
cg25105522	MAP3K14	17	43355089	0.000993917	0.999831	0.46577	0.542504	0.0767342
cg07930552	C6orf192;C6orf192	6	133119739	0.00100086	0.999831	0.136955	0.164245	0.0272906
cg08076125	GRM1;GRM1	6	146350230	0.00100299	0.999831	0.35557	0.457539	0.101969
cg13996610		4	85407674	0.00100524	0.999831	0.714005	0.738956	0.024951
cg24926947		X	154036126	0.00100574	0.999831	0.884314	0.875522	-0.00879127
cg17839959		2	178421033	0.00100657	0.999831	0.872455	0.889232	0.0167769
cg23149249		6	158936763	0.00101914	0.999831	0.839895	0.858949	0.0190547
cg08709576	RXFP3	5	33935027	0.00102034	0.999831	0.113378	0.128367	0.0149887
cg03586793	PPP1R13B	14	104312558	0.00102765	0.999831	0.730658	0.775348	0.04469
cg03821157		2	216325022	0.0010296	0.999831	0.672285	0.727599	0.0553136
cg20523839	CUGBP2;CUGBP2	10	11069315	0.00103145	0.999831	0.822425	0.846908	0.0244831
cg25004868	AGPAT5	8	6590103	0.00103196	0.999831	0.883905	0.871789	-0.0121163
cg12595281	RGMA;RGMA	15	93633172	0.00103257	0.999831	0.216472	0.259875	0.0434032
cg18201392	RNF2	1	185023741	0.00103332	0.999831	0.915643	0.908104	-0.00753857
cg23944251	LOC100128811;GPR158	10	25464719	0.00103936	0.999831	0.172485	0.147217	-0.0252672
cg20918537	DMXL2	15	51913620	0.00103959	0.999831	0.686926	0.752805	0.0658794
cg16505927	SPATA22;SPATA22;SPATA22;SPATA22;SPATA22;SPATA22	17	3375209	0.00104355	0.999831	0.935151	0.919605	-0.0155465
cg14623989	APCDD1	18	10456115	0.00104458	0.999831	0.344343	0.380349	0.0360062
cg25121292		2	203036093	0.00104528	0.999831	0.371399	0.321865	-0.0495347
cg06343355		6	29521023	0.00104821	0.999831	0.544743	0.47998	-0.0647634
cg15582311	SFPQ	1	35659182	0.00104919	0.999831	0.139244	0.164473	0.0252291
cg11824564	B3GNTL1	17	80970825	0.00105996	0.999831	0.83149	0.848294	0.0168037
cg17400476		7	27231491	0.00106311	0.999831	0.326281	0.236004	-0.0902774
cg14550519	LOC653653	17	58180026	0.00106968	0.999831	0.228799	0.313831	0.0850319
cg00864083	FOXJ3	1	42671478	0.00107326	0.999831	0.736473	0.782446	0.0459726
cg12359895	LOC100216001;LOC338588	10	4697267	0.00107437	0.999831	0.848916	0.836198	-0.0127171
cg21158664		7	159870	0.00107579	0.999831	0.932006	0.908094	-0.0239125
cg08450897	RNF5P1;RNF5;AGPAT1	6	32145626	0.00107617	0.999831	0.0711248	0.0881168	0.0169919
cg00954878	OSR1	2	19553950	0.00107776	0.999831	0.40834	0.495002	0.0866625
cg20860188	KLHL29	2	23613280	0.00107783	0.999831	0.702032	0.745384	0.0433527
cg01906054		17	14683649	0.0010795	0.999831	0.894377	0.888238	-0.00613867
cg02515103	MYSM1	1	59165868	0.00108111	0.999831	0.107117	0.122476	0.0153595
cg02439789	SAMD11	1	871441	0.00108287	0.999831	0.634355	0.566166	-0.0681891
cg08923669	MRPL28	16	420230	0.00108443	0.999831	0.260181	0.344808	0.0846274
cg21203097		9	38336757	0.00108521	0.999831	0.895908	0.87957	-0.016338
cg09343092	HOXA6	7	27185282	0.00109383	0.999831	0.796381	0.738669	-0.0577123
cg24580655	CADM3;CADM3	1	159145638	0.00109481	0.999831	0.783181	0.809059	0.0258779
cg18717146	C19orf25	19	1478715	0.00109617	0.999831	0.314143	0.284484	-0.0296588
cg26308012	TRAPPC9;TRAPPC9	8	141359592	0.00109698	0.999831	0.550227	0.603679	0.0534517
cg24452591		12	47224823	0.00110735	0.999831	0.2272	0.252738	0.0255378
cg04050315		12	127212034	0.00110909	0.999831	0.204491	0.250585	0.0460947
cg03165859	LSG1	3	194393536	0.00111513	0.999831	0.202298	0.186378	-0.0159198
cg24029426		4	25995496	0.00111621	0.999831	0.422382	0.389187	-0.0331952
cg15711268		19	31841952	0.00111951	0.999831	0.114619	0.122606	0.00798725
cg17597631	RERE;RERE;RERE	1	8443425	0.00112346	0.999831	0.270519	0.299231	0.0287116
cg04114197	NFRKB	11	129765616	0.00112541	0.999831	0.130696	0.1554	0.0247035
cg22930390	C19orf22	19	911815	0.00112578	0.999831	0.787177	0.734259	-0.0529175
cg02262221	FAM190A	4	91047852	0.00112788	0.999831	0.603684	0.656576	0.052892
cg08883853	CYP2W1	7	1026168	0.00113059	0.999831	0.559476	0.624588	0.0651115
cg25449283	PIP	7	142836700	0.00113102	0.999831	0.767212	0.798105	0.0308923
cg14957943	COL7A1	3	48632783	0.0011327	0.999831	0.250265	0.294894	0.0446289
cg10501210		1	207997020	0.00113286	0.999831	0.586514	0.760174	0.173661
cg07889996	FAM108C1	15	80987148	0.0011336	0.999831	0.132226	0.1169	-0.0153263
cg22168489	WDR66	12	122356033	0.00113848	0.999831	0.7478	0.808896	0.0610959
cg25736986	MRPL30;MITD1;MITD1	2	99797489	0.00113887	0.999831	0.0733347	0.0678947	-0.00544003
cg06385094	KCNQ5;KCNQ5;KCNQ5;KCNQ5;KCNQ5	6	73480734	0.00113959	0.999831	0.781073	0.765219	-0.0158548
cg23341223	FBXO39	17	6679254	0.00114651	0.999831	0.351819	0.318961	-0.0328585
cg21036593	GPR50	X	150349034	0.00114748	0.999831	0.849524	0.881601	0.0320771
cg09169117	FMNL2	2	153302353	0.00115121	0.999831	0.821313	0.841282	0.0199691
cg12769138		2	168150203	0.00115312	0.999831	0.129875	0.112807	-0.0170686
cg00921350	SNX20;SNX20	16	50701499	0.001159	0.999831	0.625961	0.663969	0.0380075
cg01620729	LGR4;LGR4	11	27494201	0.00116108	0.999831	0.0945803	0.115736	0.0211553
cg14257593	CLTA;CLTA;CLTA	9	36191184	0.00116647	0.999831	0.077532	0.0870842	0.00955225
cg06123147	ZNF407;ZNF407;ZNF407;ZNF407;ZNF407;ZNF407	18	72342942	0.00116904	0.999831	0.829621	0.817176	-0.0124452
cg21468929	EMX2OS	10	119295619	0.00117455	0.999831	0.31321	0.271498	-0.0417113
cg14640244	LCN10	9	139636493	0.0011775	0.999831	0.477208	0.536145	0.0589366
cg23204384	DEFB121	20	29994089	0.00117908	0.999831	0.386115	0.418318	0.0322029
cg11224035	MAGOH	1	53704306	0.00118443	0.999831	0.0941947	0.0848674	-0.00932729
cg04439622	CRIP2	14	105944942	0.00118721	0.999831	0.569236	0.46981	-0.0994256
cg02662417	ARID1B;ARID1B;ARID1B	6	157161545	0.001192	0.999831	0.742685	0.824805	0.0821205
cg18984715	CBLB	3	105555131	0.00119323	0.999831	0.871614	0.856913	-0.0147014
cg13253642	TAAR2;TAAR2	6	132939906	0.00119391	0.999831	0.721282	0.756491	0.0352087
cg14321941		8	583068	0.00119393	0.999831	0.865597	0.823651	-0.041946
cg00684283	CRIP2	14	105943425	0.00119646	0.999831	0.38446	0.34754	-0.0369193
cg17552714		13	100607949	0.00119803	0.999831	0.236916	0.21988	-0.0170366
cg01430390	UNC13D	17	73841288	0.00119931	0.999831	0.336561	0.377654	0.0410924
cg14418756	STK32C	10	134043618	0.00120418	0.999831	0.293616	0.393574	0.0999583
cg03350439	TRIM67	1	231299033	0.00120468	0.999831	0.332284	0.285413	-0.0468708
cg16037711		1	59280841	0.00121007	0.999831	0.398524	0.445354	0.0468297
cg23363602		6	29933971	0.00121113	0.999831	0.176681	0.252919	0.0762389
cg20308540	PLD5	1	242612849	0.00121116	0.999831	0.555761	0.51278	-0.042981
cg00481227	CTNNBL1	20	36322069	0.00121499	0.999831	0.344107	0.402326	0.058219
cg25471715	C8orf31	8	144129543	0.00121519	0.999831	0.633525	0.678463	0.0449382
cg16719560	VAMP5	2	85811421	0.00121643	0.999831	0.16568	0.246819	0.0811387
cg23318893	HLA-J;NCRNA00171	6	29974083	0.00121674	0.999831	0.592705	0.680296	0.0875907
cg26157803	MIR345;SLC25A29	14	100773599	0.00122529	0.999831	0.296874	0.256232	-0.040642
cg10244503		1	87691781	0.00122754	0.999831	0.516867	0.578322	0.0614552
cg24741299	EDC3;EDC3;EDC3	15	74987869	0.00123374	0.999831	0.206136	0.15732	-0.0488156
cg20697025		7	1553203	0.00123495	0.999831	0.252012	0.22548	-0.026532
cg06452184	LPHN3	4	62924397	0.00123773	0.999831	0.697759	0.689564	-0.00819541
cg12423733	MAS1L	6	29454623	0.00123859	0.999831	0.32044	0.387481	0.0670409
cg13278004	SP140L	2	231191876	0.00124016	0.999831	0.0966612	0.082324	-0.0143372
cg20760676	C3orf26;FILIP1L;FILIP1L	3	99776071	0.00125072	0.999831	0.821181	0.840366	0.0191857
cg26213368	BSCL2;BSCL2;BSCL2;GNG3;BSCL2	11	62474978	0.00125174	0.999831	0.838457	0.819431	-0.0190262
cg05670093	TOLLIP	11	1304306	0.00125487	0.999831	0.877407	0.892017	0.0146094
cg17823346	ZMIZ1	10	80848143	0.00125707	0.999831	0.56924	0.540199	-0.0290412
cg10223575	LHX5	12	113907268	0.0012598	0.999831	0.141284	0.127669	-0.0136157
cg07179033	RNF39;RNF39	6	30039548	0.00126349	0.999831	0.288058	0.332374	0.0443161
cg17609294	AIPL1;AIPL1;AIPL1	17	6327601	0.00126759	0.999831	0.861285	0.874715	0.0134295
cg25838091	C10orf53;C10orf53	10	50887934	0.00127204	0.999831	0.50332	0.473296	-0.0300246
cg23623107	IWS1	2	128284154	0.00127471	0.999831	0.051174	0.0464613	-0.0047127
cg00686451	MAP3K14	17	43361331	0.00127543	0.999831	0.955677	0.947125	-0.00855278
cg07404200	RPS6KA2;RPS6KA2	6	166876585	0.00127749	0.999831	0.476784	0.446826	-0.0299579
cg15847565	C4orf36;C4orf36	4	87813407	0.00127865	0.999831	0.0761664	0.0907801	0.0146136
cg02758586	RAB5C;RAB5C	17	40278791	0.0012843	0.999831	0.900018	0.890187	-0.00983101
cg15617019	MYO1B;MYO1B;MYO1B	2	192110957	0.00128565	0.999831	0.0833315	0.0730482	-0.0102834
cg23606718	FAM123C;FAM123C;FAM123C;FAM123C;FAM123C;FAM123C	2	131513927	0.00128566	0.999831	0.197074	0.147193	-0.0498808
cg23189175	BAI1	8	143546825	0.00128967	0.999831	0.662752	0.698042	0.0352898
cg02548912	CAGE1;CAGE1;CAGE1	6	7362418	0.00129035	0.999831	0.845491	0.821617	-0.0238741
cg13740187	TPM3	1	154164699	0.00129387	0.999831	0.228729	0.210665	-0.0180647
cg23596620	RPH3A;RPH3A	12	113229465	0.00129844	0.999831	0.124417	0.151982	0.0275651
cg21744417		4	9760275	0.00130015	0.999831	0.801302	0.7667	-0.0346019
cg23452168	MTM1	X	149741299	0.00130776	0.999831	0.741467	0.760715	0.0192478
cg00780540	DIP2C	10	553457	0.00130907	0.999831	0.893535	0.907347	0.013812
cg11153239	GAP43;GAP43	3	115343529	0.00130962	0.999831	0.257734	0.288256	0.0305227
cg25390165	HOXA5	7	27184188	0.00131163	0.999831	0.818932	0.783582	-0.0353508
cg21862353	MYT1L	2	1801628	0.00131242	0.999831	0.624217	0.751602	0.127385
cg06602723	HOXB8	17	46693336	0.00131356	0.999831	0.409602	0.36779	-0.0418124
cg04216466	SGSH	17	78188404	0.00131577	0.999831	0.898179	0.885057	-0.013122
cg20756101		22	32058040	0.00131682	0.999831	0.0974548	0.0864165	-0.0110383
cg18039789	BRSK2	11	1422947	0.00131845	0.999831	0.160854	0.125732	-0.0351225
cg12984948		12	76283091	0.00132401	0.999831	0.642374	0.683674	0.0413005
cg11977618		1	79726633	0.00132481	0.999831	0.873328	0.856427	-0.0169014
cg05402265	ICK;ICK	6	52926119	0.00132703	0.999831	0.111947	0.100151	-0.0117959
cg06901759		20	47001709	0.00132741	0.999831	0.621548	0.602929	-0.0186186
cg02361781	TMOD2;TMOD2;LYSMD2	15	52043731	0.00133831	0.999831	0.0582839	0.0631882	0.00490424
cg16463229	LCN10	9	139637526	0.00134231	0.999831	0.529664	0.59071	0.061046
cg14205576	C1orf49;C1orf49;C1orf49;C1orf49	1	178482026	0.00134422	0.999831	0.947737	0.940449	-0.007288
cg17485988		7	52738966	0.00134429	0.999831	0.860232	0.875502	0.0152701
cg26730543	RNF39;RNF39	6	30039600	0.00134548	0.999831	0.462337	0.513884	0.051547
cg11078221		12	115135934	0.00134866	0.999831	0.221824	0.191046	-0.0307779
cg18830697	RIMS1;RIMS1;RIMS1	6	72922368	0.00134937	0.999831	0.782295	0.77469	-0.00760505
cg05394783	STK32C	10	134043897	0.001354	0.999831	0.418886	0.51071	0.0918237
cg22840556	IQCF2	3	51897222	0.00135494	0.999831	0.931827	0.936734	0.00490748
cg21828432	C17orf77;CD300LD	17	72580458	0.00135685	0.999831	0.818793	0.805788	-0.0130052
cg07195539		X	119127913	0.00136158	0.999831	0.766837	0.652033	-0.114804
cg04231050	BFSP2	3	133191297	0.00136306	0.999831	0.763586	0.66672	-0.0968658
cg10255759	MAGI1;MAGI1;MAGI1	3	65733739	0.00136396	0.999831	0.821666	0.836857	0.015191
cg19087888	ACER3	11	76723174	0.00136948	0.999831	0.788494	0.773429	-0.0150647
cg07071426		3	39470608	0.00137253	0.999831	0.785274	0.814253	0.0289786
cg16583315	MAX;MAX;MAX;MAX;MAX;MAX	14	65563665	0.00137349	0.999831	0.754115	0.788511	0.0343953
cg26219977	PABPC4;PABPC4;PABPC4	1	40043840	0.00137746	0.999831	0.876485	0.890921	0.0144362
cg02959759	CACNA1C;CACNA1C;CACNA1C;CACNA1C;CACNA1C;CACNA1C;CACNA1C;CACNA1C;CACNA1C;CACNA1C;CACNA1C;CACNA1C;CACNA1C;CACNA1C;CACNA1C;CACNA1C;CACNA1C;CACNA1C;CACNA1C;CACNA1C;CACNA1C;CACNA1C;CACNA1C	12	2801584	0.00138017	0.999831	0.197416	0.252462	0.0550459
cg14415160		1	47010105	0.00138448	0.999831	0.393586	0.348267	-0.0453192
cg23513966	ISL2	15	76630209	0.00138461	0.999831	0.274687	0.230398	-0.044289
cg27151303		7	27184821	0.0013848	0.999831	0.670101	0.596139	-0.0739615
cg03891588	ZGLP1;FDX1L	19	10420902	0.00138622	0.999831	0.902528	0.886307	-0.0162206
cg13701768	PAX5	9	36882152	0.00138758	0.999831	0.865067	0.877064	0.0119976
cg20366832	LLGL2;LLGL2;LLGL2	17	73520850	0.00138806	0.999831	0.592333	0.634355	0.0420221
cg16532399	DNALI1	1	38031726	0.0013882	0.999831	0.884322	0.868628	-0.015694
cg12565335	MYT1L	2	1990242	0.00139166	0.999831	0.860638	0.841803	-0.0188352
cg23332193	RAF1	3	12655573	0.00139999	0.999831	0.673743	0.701273	0.02753
cg26608332	MED15;MED15	22	20861476	0.00140047	0.999831	0.822399	0.801718	-0.0206812
cg00950086		10	130124650	0.00140497	0.999831	0.883363	0.867173	-0.0161898
cg04118102		17	15824118	0.00140579	0.999831	0.866946	0.84644	-0.0205055
cg17295842	TREML4	6	41195092	0.00140693	0.999831	0.864677	0.880137	0.0154594
cg03355524	CBLN4	20	54578898	0.00140763	0.999831	0.297235	0.252868	-0.0443665
cg04789392	LPHN2	1	82284869	0.00141263	0.999831	0.848673	0.838889	-0.00978447
cg25604066		8	90730638	0.0014141	0.999831	0.263206	0.302434	0.039228
cg07270021		8	60627336	0.00141623	0.999831	0.804812	0.834024	0.029212
cg03966514	SPG20;SPG20;SPG20;SPG20	13	36919738	0.00141797	0.999831	0.265539	0.244958	-0.0205807
cg14286546	LOC440173	9	89649348	0.00141857	0.999831	0.784113	0.811599	0.0274863
cg23322933		14	61109207	0.00142239	0.999831	0.161837	0.13854	-0.0232964
cg22377741		15	74011071	0.00142395	0.999831	0.830734	0.812541	-0.0181929
cg23822052	PRICKLE1;PRICKLE1;PRICKLE1;PRICKLE1;PRICKLE1;PRICKLE1	12	42877561	0.00142477	0.999831	0.104269	0.0930269	-0.0112426
cg24562819	THBD	20	23029806	0.00143255	0.999831	0.147505	0.12645	-0.0210545
cg11271505	KIAA0913	10	75545666	0.00143717	0.999831	0.137873	0.124843	-0.0130299
cg23347094		19	15699028	0.00143899	0.999831	0.451378	0.425113	-0.0262653
cg03978169	HLA-DPB2	6	33091357	0.00143938	0.999831	0.772949	0.809466	0.0365165
cg20039512		6	168454303	0.0014404	0.999831	0.80884	0.879413	0.0705726
cg19282259	NCRNA00200	10	1205611	0.00144258	0.999831	0.770139	0.890756	0.120617
cg17556588	PRRG4	11	32854320	0.00144452	0.999831	0.868298	0.884242	0.0159433
cg11724393	CBX7	22	39550015	0.00145214	0.999831	0.759637	0.700517	-0.0591203
cg17578755	TOLLIP	11	1299291	0.00145631	0.999831	0.919345	0.932451	0.0131058
cg16709904	LOC732275	16	86379417	0.00145926	0.999831	0.583721	0.510911	-0.0728099
cg00660701	CROCC	1	17249201	0.00146213	0.999831	0.837982	0.853612	0.0156297
cg03840075	SNORD116-2	15	25299157	0.0014626	0.999831	0.832479	0.854799	0.0223195
cg02631957	CSNK1G3;CSNK1G3;CSNK1G3;CSNK1G3;CSNK1G3;CSNK1G3;CSNK1G3;CSNK1G3	5	122847966	0.00146481	0.999831	0.096087	0.0899422	-0.0061448
cg00101154	MRPL28	16	420108	0.00146925	0.999831	0.5192	0.658031	0.138831
cg04546691	ROBO2	3	77143393	0.00147211	0.999831	0.770439	0.763029	-0.00741051
cg13443592		10	43429755	0.00147382	0.999831	0.438949	0.417292	-0.0216574
cg27386529	SCAP	3	47517807	0.00147397	0.999831	0.447251	0.492508	0.0452571
cg13809095		10	65647092	0.00147543	0.999831	0.752959	0.692548	-0.0604108
cg17235179	CNOT8	5	154240634	0.00147879	0.999831	0.25641	0.219331	-0.0370784
cg16624013	RPL10A	6	35437101	0.00147901	0.999831	0.159955	0.150038	-0.0099172
cg24882168		X	123467232	0.00147923	0.999831	0.835892	0.83943	0.00353735
cg04255616	SFRP1	8	41167278	0.00147936	0.999831	0.176838	0.163041	-0.0137975
cg07398661	CSNK1A1P	15	37111929	0.00148128	0.999831	0.674123	0.710097	0.035974
cg22673001	RNF5P1;RNF5;AGPAT1	6	32145552	0.00148186	0.999831	0.089402	0.110979	0.0215773
cg10727812	MYL1	2	211179707	0.00148244	0.999831	0.849136	0.833451	-0.0156851
cg01065599	SIM2;SIM2	21	38075171	0.00148257	0.999831	0.485468	0.457434	-0.0280348
cg13354988	ACP1;ACP1;SH3YL1;ACP1;SH3YL1;ACP1	2	263656	0.00148797	0.999831	0.327214	0.270959	-0.0562547
cg15078822		7	52341469	0.00149045	0.999831	0.713316	0.650022	-0.0632943
cg00170973	BCAS3;BCAS3	17	58755074	0.00149069	0.999831	0.126202	0.141149	0.0149469
cg20145598	SGTA	19	2775950	0.00149497	0.999831	0.738162	0.69326	-0.0449014
cg06567195	PDP1;PDP1;PDP1;PDP1;PDP1	8	94937996	0.0014993	0.999831	0.777911	0.760264	-0.0176465
cg12863443	C10orf28	10	99894013	0.00149951	0.999831	0.822465	0.845228	0.0227636
cg07431522		15	27210290	0.0015053	0.999831	0.705827	0.747027	0.0411997
cg07563725		11	95408124	0.0015058	0.999831	0.776275	0.749993	-0.0262813
cg11915388	FAM109B	22	42470451	0.00150683	0.999831	0.100474	0.116499	0.0160242
cg02298523	POLD1	19	50904919	0.00150882	0.999831	0.886086	0.895996	0.00990935
cg02524863		3	193858041	0.00151197	0.999831	0.241873	0.283975	0.0421025
cg11545863		10	102487168	0.00151268	0.999831	0.827836	0.799773	-0.0280634
cg26937038	S100A9	1	153330072	0.0015146	0.999831	0.218844	0.20129	-0.0175537
cg09821991	TATDN2	3	10291017	0.0015151	0.999831	0.0843899	0.0948199	0.0104299
cg06762902	PELI2	14	56584647	0.0015237	0.999831	0.0723914	0.0640636	-0.00832777
cg03922126	KCNQ5;KCNQ5;KCNQ5;KCNQ5;KCNQ5	6	73330297	0.00152505	0.999831	0.20069	0.173659	-0.0270316
cg16005224	SLC5A8	12	101603174	0.00152872	0.999831	0.507562	0.535617	0.0280545
cg02085786	TSPAN13	7	16797770	0.0015301	0.999831	0.775063	0.76152	-0.0135429
cg25412357		13	112512462	0.00153276	0.999831	0.859403	0.873081	0.0136788
cg01821684	RAC1;RAC1	7	6415217	0.00153595	0.999831	0.638025	0.586762	-0.0512634
cg07164201	ARMC4	10	28288669	0.00153679	0.999831	0.884251	0.893442	0.00919113
cg01403660	TPCN2	11	68851641	0.0015387	0.999831	0.740108	0.768833	0.0287244
cg10675614	RRAGD	6	90120254	0.00153871	0.999831	0.656186	0.714402	0.0582153
cg23921523	LRRC3	21	45876245	0.00153977	0.999831	0.796938	0.817849	0.0209106
cg13529623	ANO8	19	17443249	0.00154035	0.999831	0.710369	0.741049	0.0306795
cg12943383	BRMS1L	14	36340757	0.00154255	0.999831	0.833633	0.818028	-0.015605
cg18480974		14	104668827	0.00154524	0.999831	0.713829	0.777405	0.063576
cg12475879		17	14251824	0.00154919	0.999831	0.546987	0.509456	-0.0375302
cg04864807		2	121412139	0.00154999	0.999831	0.370416	0.244992	-0.125424
cg04085585	MAGI2	7	77648378	0.00155076	0.999831	0.354194	0.404102	0.0499078
cg12460307		17	77773554	0.00155554	0.999831	0.412957	0.35342	-0.0595378
cg18611122	LASS2;LASS2	1	150947896	0.00155588	0.999831	0.226853	0.275215	0.0483618
cg16352283	FAM46B	1	27338978	0.00156188	0.999831	0.388458	0.362221	-0.0262369
cg06624358	SAMD11	1	870810	0.00156851	0.999831	0.437241	0.391255	-0.0459867
cg14233074	C4orf10;MFSD10;MFSD10	4	2936648	0.00156982	0.999831	0.0700661	0.0610381	-0.00902805
cg09671955		1	169429972	0.00156983	0.999831	0.550312	0.584564	0.0342514
cg26726370	LY6G5B;CSNK2B	6	31637619	0.00157085	0.999831	0.886246	0.872463	-0.0137827
cg25707722		12	63025490	0.00157148	0.999831	0.317761	0.287947	-0.0298142
cg26355796		8	1960431	0.00157329	0.999831	0.807419	0.841651	0.0342321
cg03131236	MECR;MECR	1	29544212	0.00157349	0.999831	0.893507	0.902678	0.0091709
cg04064054	PIGQ;NHLRC4;PIGQ	16	619455	0.00157417	0.999831	0.684082	0.654981	-0.0291004
cg10709282		8	29172607	0.00158044	0.999831	0.206453	0.261038	0.0545844
cg13812132	RBCK1;RBCK1	20	392290	0.00158238	0.999831	0.760303	0.785843	0.0255393
cg10969241		10	131989534	0.00158695	0.999831	0.677976	0.716966	0.0389896
cg23004174	CD109;CD109;CD109	6	74404879	0.0015882	0.999831	0.799274	0.824313	0.0250384
cg25031380	HPCAL4	1	40157119	0.00159429	0.999831	0.0745647	0.0903598	0.0157951
cg06445533	TSC2;TSC2;TSC2	16	2114118	0.00159783	0.999831	0.90416	0.893287	-0.0108733
cg18145937	IL4;IL4	5	132010740	0.00160032	0.999831	0.859898	0.870106	0.010208
cg18240653	PHACTR2;PHACTR2;PHACTR2;PHACTR2	6	144019428	0.00160271	0.999831	0.715144	0.775667	0.0605232
cg00861610		4	62065095	0.00160689	0.999831	0.672239	0.703564	0.0313251
cg19685698	KLHL26	19	18780040	0.00160698	0.999831	0.887911	0.871911	-0.0160001
cg12765107		7	90315680	0.00161643	0.999831	0.802244	0.793756	-0.00848876
cg19985595	PLEKHM2	1	16010226	0.00161699	0.999831	0.672865	0.708897	0.0360324
cg25000696	PTPRN2;PTPRN2;PTPRN2	7	157457693	0.00162033	0.999831	0.655749	0.626383	-0.0293665
cg09439754	HSD17B2	16	82129088	0.00162788	0.999831	0.752929	0.654238	-0.0986907
cg14151440	ZNF326	1	90478723	0.00162811	0.999831	0.817807	0.800992	-0.0168145
cg03990905	SLC22A7;SLC22A7	6	43265619	0.00162929	0.999831	0.781438	0.804737	0.0232984
cg23256297	ZNF608	5	123987523	0.00162963	0.999831	0.107726	0.0898207	-0.0179053
cg26726652		13	112282523	0.00163016	0.999831	0.797649	0.76507	-0.0325792
cg02070205	MAP3K8	10	30722105	0.00163051	0.999831	0.178572	0.159032	-0.0195404
cg07234876		8	600039	0.00163443	0.999831	0.889129	0.698458	-0.190671
cg16484526	C12orf77	12	25150608	0.0016388	0.999831	0.873173	0.859412	-0.013761
cg21551253		12	131418217	0.00163984	0.999831	0.773653	0.79683	0.0231769
cg08974225	CSAD;ZNF740	12	53574518	0.00164474	0.999831	0.0785387	0.0724361	-0.00610263
cg25110341		5	121836326	0.00164749	0.999831	0.830951	0.811071	-0.0198805
cg10530851	NKX2-8	14	37051417	0.00165139	0.999831	0.148928	0.115256	-0.0336714
cg23668445	CPLX1	4	815269	0.00165149	0.999831	0.872187	0.86083	-0.0113567
cg00916439	BAT1;SNORD84;BAT1	6	31509424	0.00165249	0.999831	0.155948	0.12053	-0.0354176
cg00451054	PXMP3;PXMP3	8	77913321	0.00165323	0.999831	0.730303	0.77045	0.0401463
cg03144619	GALNT2	1	230415668	0.0016569	0.999831	0.897802	0.854644	-0.0431586
cg16933931		19	2061152	0.00165703	0.999831	0.111068	0.103125	-0.00794292
cg15581269		2	88650618	0.00165893	0.999831	0.265645	0.250875	-0.0147695
cg26221992		6	74024572	0.00166084	0.999831	0.251531	0.228324	-0.023207
cg03387145		15	100465995	0.00166294	0.999831	0.659368	0.718196	0.0588281
cg15410236	ARID3A	19	948452	0.00166315	0.999831	0.889976	0.873074	-0.0169019
cg15168727		5	72599228	0.00166644	0.999831	0.285217	0.249456	-0.0357613
cg24478630	MOGS;MOGS	2	74692696	0.00166942	0.999831	0.0640839	0.07498	0.0108961
cg05849149	EFNB1	X	68048224	0.00167023	0.999831	0.375019	0.221594	-0.153425
cg16910238	UBE2U	1	64668576	0.00167042	0.999831	0.884057	0.866699	-0.0173586
cg05282968	KIF25;KIF25	6	168428477	0.00167049	0.999831	0.94184	0.947435	0.00559536
cg02334987	FBXL16	16	751450	0.00167154	0.999831	0.328096	0.3984	0.0703039
cg20134215	MCHR2;MCHR2	6	100441407	0.00167333	0.999831	0.340031	0.295226	-0.0448048
cg08019151	SCN10A	3	38836991	0.00167398	0.999831	0.82486	0.784049	-0.0408112
cg18766383	FLJ42709;FLJ42709	5	92832939	0.00167891	0.999831	0.586803	0.542268	-0.0445344
cg10772169	AGL;AGL;AGL;AGL;AGL	1	100315213	0.0016866	0.999831	0.503562	0.554139	0.0505771
cg04957730	BMS1	10	43278700	0.00169168	0.999831	0.165305	0.18609	0.0207844
cg24283019		6	32381449	0.0016966	0.999831	0.228945	0.184493	-0.0444513
cg15110101	BEST1;BEST1	11	61717334	0.00170388	0.999831	0.699849	0.73867	0.0388208
cg07711566	TRIM26	6	30178514	0.00170403	0.999831	0.75177	0.835031	0.0832615
cg07006091		12	114878487	0.00170771	0.999831	0.288489	0.258157	-0.0303325
cg02538280	PTPRN2;PTPRN2;PTPRN2	7	157956927	0.00170903	0.999831	0.735169	0.777985	0.0428161
cg19841211		15	90013532	0.00170988	0.999831	0.463048	0.393728	-0.06932
cg04661457		12	92531553	0.00171176	0.999831	0.401708	0.356506	-0.0452021
cg24479752	NCRNA00171	6	30005173	0.00171572	0.999831	0.272625	0.330205	0.0575792
cg17936229		2	176699634	0.00171782	0.999831	0.802104	0.825277	0.0231724
cg16521403	MYO19;MYO19;MYO19;MYO19;MYO19;MYO19;PIGW	17	34891184	0.00171795	0.999831	0.0883161	0.0839441	-0.00437203
cg17262492	PCIF1	20	44576449	0.00172008	0.999831	0.821835	0.840382	0.0185465
cg02331649	TMEM110	3	52926322	0.00172009	0.999831	0.371971	0.418426	0.0464548
cg17854265	SEC61G;SEC61G;SEC61G;SEC61G	7	54826915	0.00172089	0.999831	0.0911293	0.0865642	-0.00456506
cg10163794		17	47548821	0.00172101	0.999831	0.43747	0.518983	0.081513
cg08985785	KCNK5	6	39196340	0.00172612	0.999831	0.533428	0.588685	0.0552564
cg15233611	SETD1B	12	122244660	0.00172857	0.999831	0.510879	0.478906	-0.0319729
cg19196335	HOXA5	7	27184094	0.0017296	0.999831	0.890809	0.869759	-0.0210502
cg11211690	CUL1	7	148481072	0.00173282	0.999831	0.783928	0.801206	0.0172779
cg01899130	GCH1;GCH1;GCH1;GCH1	14	55348681	0.00173824	0.999831	0.0949164	0.106837	0.0119209
cg20189913	DLX6AS	7	96633631	0.00173831	0.999831	0.483044	0.528312	0.0452679
cg23605175	MIB2;MIB2;MIB2;MIB2;MIB2;MIB2	1	1552796	0.00173845	0.999831	0.911061	0.897914	-0.0131466
cg10659447	KLK12;KLK12;KLK12	19	51535231	0.00173866	0.999831	0.914155	0.903103	-0.0110524
cg00697290		3	22410416	0.00174178	0.999831	0.642015	0.691549	0.0495341
cg07138646		1	17225231	0.00174246	0.999831	0.871559	0.837954	-0.0336053
cg09699896		2	102856985	0.00174476	0.999831	0.775636	0.807249	0.031613
cg00627045	SHISA6	17	11461244	0.00174617	0.999831	0.886188	0.919233	0.0330449
cg13572911	ACO1	9	32383291	0.00175068	0.999831	0.825757	0.847278	0.0215209
cg06503286		2	241626691	0.00175273	0.999831	0.884009	0.898895	0.014887
cg11755372	ECE2;ECE2;ECE2;ECE2	3	183993080	0.00176089	0.999831	0.783086	0.800701	0.0176157
cg02840964		9	133026047	0.00176805	0.999831	0.563251	0.606848	0.043596
cg00240809	C16orf68;C16orf68	16	8715546	0.00176972	0.999831	0.0547653	0.0599734	0.00520803
cg22824415	LONRF3;LONRF3	X	118108546	0.00177089	0.999831	0.351072	0.263038	-0.0880337
cg19643053	HOXA5	7	27184271	0.00177113	0.999831	0.859899	0.840438	-0.0194609
cg27173819	STK32C	10	134043635	0.00177164	0.999831	0.24004	0.324328	0.0842882
cg26870936	RECQL5;LOC643008;LOC643008	17	73631785	0.00177651	0.999831	0.322205	0.368566	0.046361
cg01508380	MMP14	14	23305585	0.00177679	0.999831	0.430322	0.480733	0.0504105
cg23999973	SUDS3	12	118814623	0.00177841	0.999831	0.069833	0.0853005	0.0154675
cg23149687	PRR16	5	119801643	0.00178879	0.999831	0.258443	0.337689	0.0792462
cg23407804		5	2668829	0.0017932	0.999831	0.873875	0.888686	0.0148116
cg00901320	GLT1D1	12	129338534	0.00180046	0.999831	0.240392	0.197925	-0.042467
cg17826986	DENND4B	1	153919374	0.00180243	0.999831	0.125716	0.149706	0.0239894
cg13440206	ABL1;ABL1	9	133736192	0.00180247	0.999831	0.840906	0.86638	0.0254741
cg06592167		11	110045869	0.001804	0.999831	0.806041	0.832996	0.0269557
cg12320221	HAP1;HAP1;HAP1	17	39890581	0.00180588	0.999831	0.0566796	0.0671894	0.0105098
cg16640027	SLC4A10;SLC4A10	2	162480963	0.00180904	0.999831	0.378679	0.330894	-0.0477849
cg19169234	MAPKAP1;MAPKAP1;MAPKAP1;MAPKAP1;MAPKAP1;MAPKAP1	9	128469688	0.0018096	0.999831	0.0993791	0.117198	0.0178185
cg23376846		6	29818154	0.00181604	0.999831	0.399827	0.359127	-0.0407
cg06979669		11	119835317	0.00182142	0.999831	0.232975	0.211218	-0.0217573
cg06820243		6	33861053	0.00183213	0.999831	0.927734	0.933595	0.00586041
cg24366913	XPO1	2	61765510	0.00183489	0.999831	0.0960882	0.0808244	-0.0152638
cg22872679		X	50024550	0.00183847	0.999831	0.811793	0.86315	0.0513573
cg26007659	PRKAB2	1	146643600	0.00184071	0.999831	0.0863163	0.0757446	-0.0105717
cg11693709	PAK6;PAK6;PAK6	15	40542019	0.00184502	0.999831	0.52691	0.619761	0.0928502
cg26294718	ARHGEF6	X	135864527	0.00185235	0.999831	0.298468	0.345111	0.0466427
cg04239798		1	159236068	0.00185245	0.999831	0.869353	0.858117	-0.0112367
cg00924004	LOC401463	8	65490710	0.0018531	0.999831	0.139797	0.124195	-0.015602
cg03576480		7	7098182	0.00185328	0.999831	0.85919	0.84268	-0.01651
cg19771625		6	2870674	0.00185329	0.999831	0.884955	0.856607	-0.0283475
cg24389054	HOXA7	7	27194013	0.00186011	0.999831	0.785908	0.757192	-0.0287164
cg07528614		2	219643645	0.00186264	0.999831	0.744896	0.776146	0.0312501
cg22149555		12	133410880	0.00186285	0.999831	0.572183	0.635811	0.0636276
cg16557355	NSFL1C;NSFL1C;NSFL1C	20	1446937	0.00186531	0.999831	0.104247	0.0954608	-0.00878608
cg06102690	CCDC149	4	24981807	0.00186704	0.999831	0.270789	0.32775	0.0569614
cg22907589		2	63866302	0.00186785	0.999831	0.764038	0.747323	-0.0167153
cg08049198	AGPAT1;RNF5P1;RNF5	6	32145904	0.00187139	0.999831	0.0968647	0.107496	0.0106313
cg17695512	OR10AG1	11	55735459	0.00187309	0.999831	0.726175	0.789975	0.0637994
cg07284231		8	700689	0.00187705	0.999831	0.725692	0.759977	0.0342842
cg03805492		12	126168608	0.00187711	0.999831	0.354803	0.320302	-0.0345014
cg05667818	ST7;ST7;ST7OT2	7	116786870	0.0018852	0.999831	0.379263	0.425973	0.0467092
cg07056962	USP45;USP45	6	99962757	0.00188542	0.999831	0.142246	0.170423	0.0281777
cg10546579	OGDH;OGDH;OGDH;OGDH;OGDH;OGDH	7	44646217	0.00188949	0.999831	0.0972122	0.111142	0.0139294
cg16430819		16	4000920	0.00189272	0.999831	0.85751	0.870442	0.0129326
cg05850327	GJB2	13	20768236	0.00189471	0.999831	0.148675	0.162265	0.0135901
cg10655471	SPTBN4	19	41025339	0.00189636	0.999831	0.464895	0.418789	-0.0461059
cg05373256	C11orf9;DKFZP434K028;C11orf9	11	61522178	0.00189775	0.999831	0.827371	0.848498	0.0211272
cg08269402	HLA-DRB1	6	32549631	0.00189802	0.999831	0.770071	0.539515	-0.230556
cg11586330	LHX5	12	113900751	0.00190047	0.999831	0.234853	0.17698	-0.057873
cg13199639	KIFC1	6	33360495	0.00190216	0.999831	0.144267	0.133073	-0.011194
cg14058359	C19orf44	19	16610600	0.00190249	0.999831	0.853	0.870194	0.0171934
cg11661000	BRSK2	11	1413315	0.00190391	0.999831	0.828711	0.872171	0.0434601
cg18525352	NUAK1	12	106533867	0.00190547	0.999831	0.18197	0.158921	-0.0230496
cg01203286		2	46873926	0.00190757	0.999831	0.578687	0.634386	0.0556982
cg06880930	CPNE2	16	57147300	0.00191089	0.999831	0.90598	0.902421	-0.003559
cg17861481	GNAI3	1	110134776	0.00191414	0.999831	0.86909	0.863308	-0.00578188
cg05993834	MKL1	22	41032130	0.00191954	0.999831	0.185595	0.1568	-0.0287942
cg22252931	DDX54;DDX54	12	113599272	0.00192095	0.999831	0.831046	0.807903	-0.0231433
cg19619414	FAM20C	7	218950	0.00192285	0.999831	0.873451	0.859155	-0.0142968
cg09661010	SPOCK2;SPOCK2	10	73848153	0.00192298	0.999831	0.125671	0.142623	0.0169523
cg25957306	BAZ2A	12	57020274	0.00192356	0.999831	0.904843	0.894613	-0.0102301
cg00186701	TSPYL5	8	98290510	0.00192679	0.999831	0.460554	0.509669	0.049115
cg18983090	EXOSC8	13	37575004	0.00192987	0.999831	0.137132	0.121967	-0.0151649
cg06096313		1	16824182	0.00193155	0.999831	0.524519	0.574492	0.0499732
cg19635505	KLHL33	14	20903555	0.00193486	0.999831	0.926564	0.938896	0.0123318
cg24523758	UBE2E3;UBE2E3	2	181845005	0.00193599	0.999831	0.133677	0.147604	0.0139272
cg07476963	RABGAP1L	1	174127462	0.00193692	0.999831	0.581566	0.638908	0.0573424
cg04595479	LOC100188947	10	93150018	0.00194416	0.999831	0.702812	0.734055	0.0312422
cg16202734	ARL5C	17	37321890	0.0019452	0.999831	0.235155	0.1953	-0.039855
cg22655767		20	39312602	0.00194556	0.999831	0.359814	0.339233	-0.0205812
cg12126248	NDUFA5	7	123197757	0.00194755	0.999831	0.172285	0.150724	-0.021561
cg05474943		4	6732464	0.00195123	0.999831	0.56722	0.601185	0.0339652
cg08455676		17	17743186	0.00195138	0.999831	0.220411	0.209812	-0.0105993
cg16219636	DENND5B	12	31632112	0.00195151	0.999831	0.870069	0.889818	0.0197486
cg17210604	HIC1;HIC1	17	1958117	0.00195414	0.999831	0.0989922	0.114988	0.0159954
cg18274320	ZFYVE28	4	2306547	0.00195552	0.999831	0.884245	0.895774	0.011529
cg04340719		19	46991390	0.00195635	0.999831	0.0858514	0.093414	0.00756267
cg20113277	MICB;MICB	6	31465901	0.0019652	0.999831	0.11248	0.0968195	-0.01566
cg08865522	RASAL1	12	113574276	0.00196916	0.999831	0.768361	0.824085	0.0557237
cg06545361	FAM84A	2	14773388	0.00197303	0.999831	0.211495	0.180786	-0.0307094
cg26182922	PTPRN2;PTPRN2;PTPRN2	7	157468132	0.00197646	0.999831	0.897903	0.910999	0.0130959
cg19318393	CAPN2;CAPN2	1	223936508	0.00197671	0.999831	0.472213	0.405191	-0.0670222
cg25988552		19	5480264	0.00198316	0.999831	0.690157	0.722621	0.0324645
cg06049297		5	65506308	0.00198696	0.999831	0.880048	0.893538	0.0134898
cg09234622	NPTXR	22	39240094	0.00198703	0.999831	0.0644696	0.0704006	0.00593094
cg11923920	WDR17;WDR17;WDR17;WDR17	4	176987009	0.00198754	0.999831	0.238271	0.311609	0.0733379
cg24039393	ZNF746;ZNF746	7	149195094	0.00199108	0.999831	0.175917	0.150127	-0.02579
cg04109276		3	14347334	0.00199283	0.999831	0.599126	0.638606	0.0394798
cg12488111	CRIP2	14	105945699	0.00199376	0.999831	0.543883	0.4767	-0.0671826
cg06251958	PSMC2	7	102989081	0.00199405	0.999831	0.73791	0.716716	-0.0211937
cg12193731	ACVRL1	12	52300911	0.00199422	0.999831	0.17451	0.18854	0.01403
cg14307605		2	226029766	0.00199493	0.999831	0.326259	0.402882	0.0766227
cg16626322		17	78439556	0.0019979	0.999831	0.777271	0.798874	0.0216024
cg05952786	RSAD1	17	48559485	0.00200001	0.999831	0.891954	0.903621	0.0116662
cg04336178	LMO7	13	76260314	0.00200161	0.999831	0.826208	0.805629	-0.0205793
cg13685156	GSTO1	10	106014406	0.00200202	0.999831	0.179511	0.163826	-0.0156848
cg15067827	EDEM3	1	184722970	0.00200275	0.999831	0.163496	0.188126	0.0246299
cg12518146	F2RL1	5	76115868	0.00200296	0.999831	0.232153	0.204571	-0.0275818
cg06868473	SHMT2;SHMT2;SHMT2;SHMT2;SHMT2;SHMT2;SHMT2;SHMT2	12	57622801	0.00200388	0.999831	0.390361	0.453242	0.0628807
cg10589950	TMEM149	19	36231534	0.0020094	0.999831	0.142784	0.131449	-0.0113352
cg27429832	BAIAP3	16	1398627	0.00201336	0.999831	0.83022	0.845325	0.0151047
cg11309496	SLFN11;SLFN11;SLFN11;SLFN11;SLFN11	17	33701353	0.00202614	0.999831	0.103315	0.114114	0.010799
cg01663469	C3orf15	3	119421667	0.00202875	0.999831	0.170334	0.14892	-0.0214143
cg11316131	MGAT1;MGAT1;MGAT1;MGAT1;MGAT1;MGAT1	5	180230767	0.00202927	0.999831	0.0855864	0.0981852	0.0125988
cg00288598	EIF2C2;EIF2C2	8	141555295	0.00202993	0.999831	0.738389	0.706221	-0.0321686
cg22869634	LRBA	4	151461434	0.00203542	0.999831	0.662402	0.63213	-0.030272
cg09508022	SMOC2;SMOC2	6	168971135	0.00203908	0.999831	0.761386	0.793162	0.0317756
cg22855860	MIR548F5;NBEA;MAB21L1	13	36050930	0.00204204	0.999831	0.265247	0.227779	-0.0374673
cg23790387		2	241407598	0.00204276	0.999831	0.799767	0.825036	0.0252687
cg26168772	PTGDR	14	52739256	0.00204899	0.999831	0.259409	0.294886	0.0354771
cg25555657	FTSJ1;FTSJ1	X	48334381	0.0020523	0.999831	0.271299	0.201295	-0.0700043
cg04796525	JAM3	11	133995182	0.00205255	0.999831	0.281685	0.253052	-0.0286328
cg09557313	LECT1;LECT1	13	53313174	0.00205568	0.999831	0.118168	0.101225	-0.0169429
cg04843935	GOLSYN;GOLSYN;GOLSYN;GOLSYN;GOLSYN;GOLSYN	8	110693195	0.00206083	0.999831	0.638181	0.691652	0.0534709
cg15587571	UBE2E3;UBE2E3	2	181849325	0.00206848	0.999831	0.710204	0.69384	-0.0163632
cg16511994		7	127807621	0.00207085	0.999831	0.119207	0.138616	0.0194093
cg20283391		11	68216788	0.00207598	0.999831	0.900129	0.846414	-0.0537153
cg02048922	BAI1	8	143546858	0.00207624	0.999831	0.570406	0.627487	0.0570812
cg07876788	TMEM140	7	134849633	0.00207887	0.999831	0.606021	0.44989	-0.156131
cg13369534		2	119287847	0.00208206	0.999831	0.37859	0.302329	-0.076261
cg11267527	CXCL12;CXCL12;CXCL12	10	44881934	0.00209137	0.999831	0.46502	0.499057	0.0340376
cg20265830	CUTA;CUTA;CUTA;CUTA;CUTA;CUTA	6	33385493	0.00209193	0.999831	0.120147	0.107793	-0.012354
cg13449424	VEPH1;VEPH1;VEPH1;VEPH1	3	157222026	0.00209429	0.999831	0.821174	0.843481	0.0223073
cg15841063	FOXD3	1	63789500	0.00209899	0.999831	0.0911391	0.0989744	0.00783524
cg08847533	NEK9	14	75593920	0.00210008	0.999831	0.0637507	0.0525039	-0.0112468
cg25592526		2	175192312	0.00210077	0.999831	0.279237	0.230992	-0.0482452
cg10634728	SHC2	19	418906	0.00210142	0.999831	0.931223	0.918683	-0.0125399
cg12176856	PDE8A;PDE8A	15	85586841	0.00210922	0.999831	0.72517	0.757869	0.0326995
cg06853599		11	46413816	0.00210943	0.999831	0.0751662	0.0807552	0.005589
cg24321297	ST6GALNAC2	17	74577390	0.00211083	0.999831	0.749236	0.766994	0.0177584
cg09861346	GPRIN1	5	176037510	0.00211186	0.999831	0.21425	0.192211	-0.0220383
cg07369559	CHST4;CHST4	16	71559445	0.00211693	0.999831	0.814447	0.826239	0.0117917
cg04917373	C1orf124;C1orf124	1	231489252	0.00211745	0.999831	0.839663	0.825018	-0.014645
cg03719152	PRKAR1B;PRKAR1B;PRKAR1B;PRKAR1B;PRKAR1B;PRKAR1B	7	640381	0.00212115	0.999831	0.923655	0.912589	-0.0110665
cg18390025	ELOVL3	10	103986736	0.00212671	0.999831	0.450616	0.411288	-0.0393283
cg01562897	MYCBP;GJA9	1	39339986	0.00212907	0.999831	0.769836	0.795313	0.025477
cg01528762	RAB11B;RAB11B	19	8455291	0.00212998	0.999831	0.0457691	0.0483913	0.00262218
cg24363820	CPT1B;CPT1B;CPT1B;CHKB-CPT1B;CPT1B;CPT1B;CPT1B;CPT1B	22	51016703	0.00213151	0.999831	0.559494	0.64104	0.0815456
cg23891399	UNC13D	17	73824620	0.00214164	0.999831	0.725721	0.774568	0.048847
cg16072661	RNASE12;RNASE11;RNASE12	14	21058422	0.00214179	0.999831	0.660097	0.612439	-0.0476573
cg18091165	BAT1;SNORD84;BAT1	6	31509352	0.0021418	0.999831	0.207255	0.115935	-0.0913192
cg18081515	KIF26A	14	104630064	0.00214298	0.999831	0.766465	0.752692	-0.0137731
cg04952599	CCNF	16	2479381	0.00214454	0.999831	0.102858	0.11364	0.0107813
cg05875308		3	156854187	0.00215015	0.999831	0.871721	0.887964	0.0162423
cg23881204	PDGFRL	8	17434521	0.00215315	0.999831	0.102726	0.115593	0.0128671
cg01620911		8	785815	0.00215347	0.999831	0.894086	0.906565	0.0124791
cg18395355		17	46796556	0.00215431	0.999831	0.244969	0.222956	-0.0220128
cg23170850	GLB1L3	11	134145889	0.00215613	0.999831	0.0976746	0.0866618	-0.0110128
cg17283139	DUSP10;DUSP10	1	221915286	0.00215987	0.999831	0.229782	0.21947	-0.0103115
cg10052951		1	80961769	0.00216657	0.999831	0.841841	0.833065	-0.00877539
cg00925020	GNG7	19	2543877	0.00216705	0.999831	0.106863	0.0886958	-0.0181667
cg00067824		10	23492914	0.00216708	0.999831	0.302775	0.246816	-0.0559593
cg05928186	HOXA6	7	27187102	0.00216711	0.999831	0.518085	0.479549	-0.0385358
cg23989821	C14orf39	14	60952405	0.00216758	0.999831	0.142929	0.154661	0.011732
cg15593510	OR10T2	1	158369112	0.00216944	0.999831	0.752492	0.770717	0.0182248
cg10168009	PRKAB1	12	120108699	0.00217041	0.999831	0.854982	0.874566	0.0195839
cg16931068	DEFB127	20	139680	0.00217245	0.999831	0.387585	0.435335	0.0477499
cg13085470	GFER	16	2033502	0.00217265	0.999831	0.144362	0.130127	-0.0142356
cg20364632		6	49636226	0.00217463	0.999831	0.282033	0.314188	0.0321547
cg08917092		7	16566261	0.00217543	0.999831	0.866461	0.883001	0.01654
cg11640591	PTH1R	3	46925181	0.00218065	0.999831	0.336776	0.313104	-0.0236719
cg08489623	41883	7	55902220	0.00218615	0.999831	0.798137	0.778359	-0.0197779
cg23168264	MEIS2;MEIS2;MEIS2;MEIS2;MEIS2;MEIS2	15	37393213	0.00218722	0.999831	0.144751	0.121925	-0.0228256
cg07515565	GMDS	6	1624386	0.00219322	0.999831	0.820607	0.840459	0.0198519
cg10662603		3	68992252	0.0021935	0.999831	0.762804	0.742873	-0.0199312
cg22348298	MTUS1;MTUS1;MTUS1;MTUS1	8	17580950	0.00219383	0.999831	0.747983	0.791659	0.0436756
cg02249911	CCDC111;CASP3;CASP3	4	185570676	0.00220787	0.999831	0.1275	0.224698	0.0971976
cg14530801	STX18	4	4544016	0.00220957	0.999831	0.0850907	0.079858	-0.00523277
cg01261013	MORC3	21	37691747	0.00221045	0.999831	0.585645	0.567732	-0.0179128
cg08012672	RDM1;RDM1;RDM1;RDM1;RDM1;RDM1;RDM1;RDM1;RDM1;RDM1;RDM1;RDM1;RDM1	17	34258218	0.00221085	0.999831	0.752462	0.783051	0.030589
cg24691042	UBTD2	5	171708977	0.00221139	0.999831	0.866647	0.853576	-0.0130709
cg01714342	RIPK3	14	24809593	0.00221296	0.999831	0.84531	0.832086	-0.013224
cg22745397	BEND4;BEND4	4	42122161	0.00221347	0.999831	0.868868	0.881148	0.01228
cg24776736	HMGA2	12	66356357	0.00221488	0.999831	0.509222	0.570358	0.0611357
cg06781608	PTPRN2;PTPRN2;PTPRN2	7	157361040	0.00222023	0.999831	0.740033	0.787462	0.0474283
cg14355482	NCAM2	21	22373039	0.00222317	0.999831	0.775762	0.806891	0.0311285
cg25471071	CNTN6	3	1423210	0.00222821	0.999831	0.544432	0.515125	-0.0293075
cg01906944		20	45439769	0.00222961	0.999831	0.621515	0.550454	-0.0710604
cg22748452	SRXN1	20	634604	0.0022299	0.999831	0.616329	0.673024	0.0566946
cg05877990		8	94241979	0.00223166	0.999831	0.886037	0.875826	-0.0102116
cg04930840	RGS6	14	72703540	0.00223169	0.999831	0.669771	0.719474	0.0497029
cg04738965	ZIC1;ZIC1	3	147127662	0.00223658	0.999831	0.170549	0.130626	-0.0399228
cg06991565	C6orf27	6	31733799	0.0022379	0.999831	0.800592	0.825783	0.0251912
cg14507088	PIP5KL1;PIP5KL1	9	130690399	0.00223862	0.999831	0.263999	0.240756	-0.0232431
cg18021259	TMEM222	1	27649377	0.00223925	0.999831	0.0670389	0.0593943	-0.00764455
cg26522361		5	55625247	0.00224625	0.999831	0.316783	0.366218	0.049435
cg06322064	CYSLTR2	13	49280411	0.0022486	0.999831	0.837899	0.832827	-0.00507188
cg22646782	KDM4B	19	5152272	0.00225217	0.999831	0.862347	0.872994	0.0106476
cg19162158	NRG1;NRG1;NRG1;NRG1;NRG1;NRG1;NRG1;NRG1;NRG1;NRG1;NRG1;NRG1	8	32405427	0.00225721	0.999831	0.252997	0.220895	-0.0321019
cg23508052	SCD;SCD	10	102106811	0.0022578	0.999831	0.0648881	0.0583168	-0.00657126
cg01444413	POGZ;POGZ;POGZ	1	151402121	0.00226072	0.999831	0.799649	0.787869	-0.0117803
cg00797104	PPP1R2P1	6	32847605	0.00226555	0.999831	0.695217	0.720045	0.0248279
cg10123952		3	100791384	0.00226733	0.999831	0.436758	0.495735	0.0589773
cg18940274	CUL1	7	148469757	0.00226798	0.999831	0.840267	0.861973	0.0217062
cg04960128	BAT2	6	31600695	0.00227244	0.999831	0.84734	0.723838	-0.123502
cg00077297		15	79505621	0.00227514	0.999831	0.820989	0.805381	-0.0156084
cg17192533		4	160408494	0.00227764	0.999831	0.160286	0.185479	0.0251921
cg12792366	LRRFIP2;LRRFIP2;LRRFIP2	3	37217087	0.00227823	0.999831	0.0932195	0.112701	0.0194817
cg04071270		5	140457553	0.00228022	0.999831	0.685668	0.622057	-0.0636108
cg23958373		8	599963	0.00228025	0.999831	0.838076	0.683577	-0.154498
cg14914822	NEDD4L;NEDD4L;NEDD4L	18	55713183	0.00228183	0.999831	0.130546	0.112638	-0.0179082
cg25545394	C19orf60;C19orf60	19	18700160	0.00228262	0.999831	0.106828	0.0943243	-0.0125039
cg01256846	C15orf38	15	90456541	0.00228408	0.999831	0.794814	0.812553	0.0177391
cg03689146		7	52341810	0.00228588	0.999831	0.630582	0.533212	-0.0973704
cg24304919	KCNN2	5	113699194	0.00228643	0.999831	0.199018	0.180159	-0.0188593
cg26647265		6	29932621	0.00229088	0.999831	0.0951379	0.110128	0.0149896
cg05377041		16	88473713	0.00229216	0.999831	0.850152	0.832829	-0.0173238
[truncated: 19,673 more rows]

## Sheet: SOM Table 6
Probe ID	Gene symbol	Chr.	Coordinatea	p-value	Adjusted p-valueb	ULH β (mean)	ALH β (mean)	β differencec
[truncated: 16,756 more rows]

[truncated: 16 more sheets: SOM Table 7, SOM Table 8, SOM Table 9, SOM Table 10, SOM Table 11, SOM Table 12, SOM Table 13, SOM Table 14, SOM Table 15, SOM Table 16, SOM Table 17, SOM Table 18, SOM Table 19, SOM Table 20, SOM Table 21, SOM Table 22]
